# Supplementary material for: Widely Targeted Metabolomics Analysis to Reveal Metabolite of Morus alba L. in Different Medicinal Parts
Source: Molecules. 2024 Aug 23;29(17):3981. doi: 10.3390/molecules29173981 (PMC11395776; doi:10.3390/molecules29173981)
Supplement: Supplementary file 1 [file molecules-29-03981-s001.zip]

Archive with 1 entries (1 files):
- molecules-3092194-supplementary.xlsx
