# Supplementary material for: Widely Targeted Metabolomics Analysis to Reveal Metabolite of Morus alba L. in Different Medicinal Parts
Source: Molecules. 2024 Aug 23;29(17):3981. doi: 10.3390/molecules29173981 (PMC11395776; doi:10.3390/molecules29173981)
Supplement: Supplementary file 1 [file molecules-29-03981-s001.zip › molecules-3092194-supplementary.xlsx]

## Sheet: file explanation
Header	Description
ID	Unique substance number in this analysis
NAME_EN	Substance name
CLASS_EN	Classification of substances
Cortex1	The relative quantitative value of Mori Cortex sample 1
Cortex2	The relative quantitative value of Mori Cortex sample 2
Cortex3	The relative quantitative value of Mori Cortex sample 3
Cortex4	The relative quantitative value of Mori Cortex sample 4
Cortex5	The relative quantitative value of Mori Cortex sample 5
Mean Cortex	The mean of the relative quantitative values of all Mori Cortex samples
Folium1	The relative quantitative value of Mori Folium sample 1
Folium2	The relative quantitative value of Mori Folium sample 2
Folium3	The relative quantitative value of Mori Folium sample 3
Folium4	The relative quantitative value of Mori Folium sample 4
Folium5	The relative quantitative value of Mori Folium sample 5
Mean Folium	The mean of the relative quantitative values of all Mori Cortex samples
Fructus1	The relative quantitative value of Mori Fructus sample 1
Fructus2	The relative quantitative value of Mori Fructus sample 2
Fructus3	The relative quantitative value of Mori Fructus sample 3
Fructus4	The relative quantitative value of Mori Fructus sample 4
Fructus5	The relative quantitative value of Mori Fructus sample 5
Mean Fructus	The mean of the relative quantitative values of all Mori Fructus samples
QC_01	The relative quantitative value of the quality control sample 1
QC_02	The relative quantitative value of the quality control sample 2
QC_03	The relative quantitative value of the quality control sample 3
Mean QC	The mean of the relative quantitative values of all quality control samples
Ramulus1	The relative quantitative value of Mori Ramulus sample 1
Ramulus2	The relative quantitative value of Mori Ramulus sample 2
Ramulus3	The relative quantitative value of Mori Ramulus sample 3
Ramulus4	The relative quantitative value of Mori Ramulus sample 4
Ramulus5	The relative quantitative value of Mori Ramulus sample 5
Mean Ramulus	The mean of the relative quantitative values of all Mori Ramulus samples

## Sheet: data
ID	NAME_EN	CLASS_EN	Cortex1	Cortex2	Cortex3	Cortex4	Cortex5	Mean Cortex	Folium1	Folium2	Folium3	Folium4	Folium5	Mean Folium	Fructus1	Fructus2	Fructus3	Fructus4	Fructus5	Mean Fructus	QC_01	QC_02	QC_03	Mean QC	Ramulus1	Ramulus2	Ramulus3	Ramulus4	Ramulus5	Mean Ramulus
ID	NAME_EN	CLASS_EN	Cortex	Cortex	Cortex	Cortex	Cortex	Mean Cortex	Folium	Folium	Folium	Folium	Folium	Mean Folium	Fructus	Fructus	Fructus	Fructus	Fructus	Mean Fructus	QC	QC	QC	Mean QC	Ramulus	Ramulus	Ramulus	Ramulus	Ramulus	Mean Ramulus
402	(-)-Anonaine	Alkaloids	0.013572657	0.018272578	0.029913307	0.016058833	0.013832533	0.0183299816	0.007610644	0.021022222	0.009385285	0.012463509	0.016428120	0.013381956	0.029250080	0.016402432	0.017992099	0.013895308	0.019417049	0.0193913936	0.017911483	0.031263977	0.012154629	0.020443363	0.018711000	0.030826423	0.019648190	0.019895600	0.021952195	0.0222066816
275	(-)-Bilobalide	Sesquiterpenoids	0.0040990392	0.0080726929	0.0022962195	0.0072416208	0.0009459539	0.00453110526	0.0079718513	0.0047805776	0.0083535284	0.0089392131	0.0161664680	0.00924232768	0.0073210944	0.0072442457	0.0040799241	0.0061816382	0.0055160254	0.00606858556	0.0045716022	0.0128732598	0.0043380482	0.00726097006666667	0.0043981377	0.0011860694	0.0084394649	0.0058519055	0.0031666045	0.0046084364
786	(-)-Borneol	Monoterpenoids	0.009713091	0.004256109	0.011953107	0.007496638	0.008366592	0.0083571074	0.382446879	0.461024471	0.443297484	0.015828983	0.011007866	0.2627211366	0.043162526	0.051931683	0.110570123	0.045674550	0.117286766	0.0737251296	0.163502094	0.126761394	0.011539061	0.100600849666667	0.009211033	0.013833587	0.014818277	0.019413108	0.030024729	0.0174601468
391	(-)-Epiafzelechin	Flavonoids	0.012977985	0.007784875	0.010426140	0.008575353	0.008647207	0.009682312	0.011981757	0.016416511	0.024475061	0.024825375	0.021446954	0.0198291316	0.007287411	0.018222171	0.015875030	0.026448274	0.014727441	0.0165120654	0.008396254	0.016113274	0.002980822	0.00916345	0.015791115	0.011875824	0.012205169	0.013452908	0.011414251	0.0129478534
5	(-)-Epicatechin gallate	flavonoids	0.031059282	0.049605361	0.036897145	0.027843549	0.023532903	0.033787648	0.015036147	0.028429111	0.008313692	0.016570486	0.020905407	0.0178509686	0.039161793	0.018357095	0.020503420	0.020853759	0.081820081	0.0361392296	0.020675191	0.030308764	0.026552415	0.0258454566666667	0.068206795	0.033361995	0.081301561	0.025874086	0.042205743	0.050190036
6	(-)-Epigallocatechin gallate	flavonoids	0.009514764	0.010877044	0.018103774	0.020533510	0.023409623	0.016487743	0.005263950	0.023813357	0.008139513	0.013249304	0.015587601	0.013210745	0.012480786	0.023216045	0.013786063	0.013942871	0.013381128	0.0153613786	0.008616360	0.022047996	0.024726148	0.0184635013333333	0.036021946	0.032764554	0.024579695	0.019219494	0.016097024	0.0257365426
575	(-)-Isocorypalmine	Alkaloids	0.021579800	0.023178153	0.026936920	0.019695367	0.036764893	0.0256310266	0.051117995	0.028360648	0.037819862	0.073665353	0.101980917	0.058588955	0.026068696	0.040263801	0.025033606	0.027680995	0.028301090	0.0294696376	0.021862502	0.037086248	0.019593880	0.0261808766666667	0.009682633	0.019336621	0.043184706	0.030583558	0.016679453	0.0238933942
711	(-)-Maackiain	Flavonoids	0.009317153	0.005561679	0.006489602	0.011319457	0.006689552	0.0078754886	0.028062159	0.017918258	0.024627443	0.023758042	0.009702251	0.0208136306	0.004469764	0.009577715	0.006381027	0.006860455	0.009252465	0.0073082852	0.014858987	0.016341329	0.021362327	0.017520881	0.009723964	0.016853006	0.012399027	0.012764485	0.012106757	0.0127694478
397	(-)-Salsoline	Tetrahydroisoquinolines	0.03985409	0.01977542	0.01602408	0.02217859	0.02729244	0.025024924	0.02245093	0.01970170	0.01958366	0.01849799	0.01482048	0.019010952	0.03115324	0.04813101	0.02449656	0.02530225	0.03454209	0.03272503	0.01143287	0.01627686	0.01617431	0.0146280133333333	0.02483800	0.06222002	0.04295997	0.01931758	0.02602399	0.035071912
174	(-)-Sativan	Flavonoids	0.003046284	0.004778161	0.004302452	0.002024651	0.007510472	0.004332404	0.009382791	0.008855816	0.004548186	0.009084625	0.010140125	0.0084023086	0.005075672	0.010696297	0.006527887	0.009104992	0.012063809	0.0086937314	0.005632173	0.007899483	0.008493921	0.007341859	0.007998815	0.003085979	0.010459094	0.004571203	0.006595919	0.006542202
3	(+)-Abscisic acid	phytohormone	0.02905713	0.02871689	0.02522321	0.03247901	0.02542505	0.028180258	0.15029952	0.18036173	0.15640034	0.16261297	0.15778196	0.161491304	3.16689321	3.64459192	3.50625277	3.68016943	3.58539833	3.516661132	0.56783753	0.59960505	0.46181556	0.543086046666667	0.02490050	0.02997731	0.04629969	0.02584807	0.04622032	0.034649178
621	(+)-Affinisine	Alkaloids	0.014532832	0.011828202	0.006274592	0.004398343	0.002121211	0.007831036	0.021079325	0.042365301	0.022420630	0.042452928	0.010472917	0.0277582202	0.022819612	0.081999557	0.012009597	0.012747363	0.032384031	0.032392032	0.029708405	0.025493716	0.028260398	0.0278208396666667	0.010979997	0.013317269	0.009727937	0.018942804	0.009497637	0.0124931288
446	(+)-Bicuculline	Alkaloids	0.008678809	0.007682958	0.011639899	0.012429628	0.015001428	0.0110865444	0.009724066	0.020370382	0.007368296	0.009157941	0.005041128	0.0103323626	0.012056666	0.005632799	0.007311846	0.008587250	0.010260412	0.0087697946	0.005349167	0.028789000	0.006423741	0.013520636	0.008029334	0.006430368	0.008492907	0.008650654	0.011451573	0.0086109672
268	(+)-Carvone	Monoterpenoids	0.03607925	0.03235047	0.03213551	0.01542986	0.04430160	0.032059338	0.04685473	0.03025061	0.01166988	0.02398668	0.03539081	0.029630542	0.03870413	0.02873946	0.02453429	0.03907357	0.01687634	0.029585558	0.02134855	0.02371291	0.04277054	0.0292773333333333	0.01568372	0.03389665	0.04601386	0.02479700	0.02966824	0.030011894
362	(+)-Glaucarubinone	Diterpenoids	0.11727642	0.05078384	0.02643765	0.14800878	0.02962296	0.07442593	0.18287976	0.23607501	0.26392915	0.24979138	0.23283360	0.23310178	0.13053377	0.09483271	0.23960192	0.15524426	0.13816408	0.151675348	0.10411789	0.15227779	0.10681323	0.121069636666667	0.12272451	0.12757536	0.18290326	0.14589013	0.14359969	0.14453859
588	(+)-Lyoniresinol 9'-O-glucoside	Lignans	0.003029685	0.007589623	0.010942598	0.018432651	0.004184265	0.0088357644	0.063175494	0.088180585	0.043971591	0.056032430	0.062339956	0.0627400112	0.012048727	0.005122519	0.006485685	0.005798410	0.002135172	0.0063181026	0.028056060	0.005241629	0.039506254	0.024267981	0.008058235	0.003752060	0.014055532	0.028527407	0.009262662	0.0127311792
13	(+/-)-Jasmonic acid	phytohormone	0.940303776	1.425382150	0.435249834	0.732594495	0.886846625	0.884075376	0.185281687	0.178321207	0.216203625	0.177143843	0.231771242	0.1977443208	0.392932082	0.318571027	0.476770714	0.258086103	0.244362091	0.3381444034	0.321085954	0.342417889	0.292424419	0.318642754	0.077433939	0.103040234	0.183229501	0.002173641	0.106471157	0.0944696944
704	(1R)-(-)-Menthyl acetate	Monoterpenoids	0.009257809	0.013722258	0.007078150	0.008835220	0.009659643	0.009710616	0.012841799	0.024714527	0.015286020	0.008998426	0.013830268	0.015134208	0.006141313	0.005356676	0.005853566	0.009180006	0.009923434	0.007290999	0.009929368	0.013970004	0.014515491	0.0128049543333333	0.001375234	0.005422586	0.008664653	0.012380925	0.013417869	0.0082522534
766	(R)-2-Hydroxy-2H-1,4-benzoxazin-3(4H)-one	Benzoxazines	0.012862865	0.031617418	0.011465272	0.026828756	0.011163861	0.0187876344	0.017511821	0.012013607	0.010650438	0.007907043	0.019970088	0.0136105994	0.082743387	0.085786576	0.171779014	0.300036317	0.223345815	0.1727382218	0.020988611	0.047492308	0.036088089	0.034856336	0.056155275	0.025372826	0.008771945	0.038384423	0.055556641	0.036848222
632	(R)-Acetoin	Miscellaneous	0.17013550	0.22380834	0.16751008	0.13232076	0.24965142	0.18868522	0.29072263	0.33385790	0.09781953	0.24092982	0.26373814	0.245413604	0.36179522	0.43274083	0.28685673	0.24445812	0.19148986	0.303468152	0.30482298	0.21483870	0.16965471	0.22977213	0.13025367	0.23879417	0.39365164	0.34670749	0.17742733	0.25736686
270	(R)-Menthofuran	Prenol lipids	0.03526306	0.02640583	0.01145522	0.01853336	0.02628742	0.023588978	0.49558254	0.58274637	0.38990537	0.51387429	0.52285071	0.500991856	0.07268299	0.06185505	0.05862022	0.07719787	0.08198071	0.070467368	0.17769406	0.17565425	0.12957786	0.16097539	0.08032767	0.06873060	0.08868118	0.03307179	0.04091032	0.062344312
347	(S)-10-Hydroxycamptothecin	Alkaloids	0.026370065	0.022497810	0.006614562	0.010759327	0.007022782	0.0146529092	0.015191679	0.015445959	0.025881393	0.013026277	0.028558200	0.0196207016	0.018967383	0.015186599	0.017178477	0.017666779	0.017980239	0.0173958954	0.012174521	0.021153447	0.011180970	0.0148363126666667	0.035629773	0.042319077	0.017504170	0.029737517	0.025542624	0.0301466322
578	(S)-Actinidine	Pyridines and derivatives	0.01327811	0.01365775	0.01041559	0.02251715	0.02259105	0.01649193	0.01294002	0.01615097	0.01438420	0.02725557	0.02870735	0.019887622	0.01582183	0.01829486	0.01670643	0.00841901	0.02042907	0.01593424	0.01648937	0.01005097	0.02027235	0.01560423	0.02442720	0.03395485	0.02857966	0.01670318	0.01853968	0.024440914
212	1,2,5,6-Tetrahydro-4H-pyrrolo[3,2,1-ij]quinolin-4-one	Quinolines and derivatives	0.02162732	0.02234043	0.04012701	0.01325755	0.02548421	0.024567304	0.01006683	0.01624629	0.02612573	0.02310332	0.01446993	0.01800242	0.03653222	0.02692242	0.04106257	0.02290747	0.02520179	0.030525294	0.01623858	0.02472354	0.01188510	0.01761574	0.01451441	0.04659592	0.03999490	0.03379276	0.02367324	0.031714246
612	1,3-Diphenyl-2-propen-1-one	Flavonoids	0.01748563	0.01069214	0.01612542	0.01173374	0.03229724	0.017666834	0.01821874	0.02100873	0.01061754	0.01016841	0.04950919	0.021904522	0.01275069	0.02557794	0.24557796	0.01421795	0.02060221	0.06374535	0.02437628	0.02949967	0.02008314	0.02465303	0.03881959	0.03920612	0.04579282	0.03757742	0.03306262	0.038891714
635	1,5,6-Trihydroxyxanthone	Xanthones	0.01703300	0.02276550	0.02220915	0.02076399	0.01530822	0.019615972	0.00638788	0.03638753	0.01441224	0.02207382	0.01939443	0.01973118	0.01998686	0.03055205	0.02093201	0.02856900	0.01643753	0.02329549	0.01069430	0.02341370	0.01951344	0.0178738133333333	0.02384948	0.02837380	0.01560646	0.01931917	0.01575088	0.020579958
796	1,5-Anhydro-D-glucitol	Alcohols and polyols	0.02059308	0.05887335	0.01658659	0.03035679	0.02518797	0.030319556	0.02355560	0.03430908	0.01532296	0.02483896	0.02640317	0.024885954	0.05250083	0.03405993	0.04883332	0.03677858	0.03532508	0.041499548	0.02359737	0.02619159	0.03767058	0.02915318	0.02704554	0.03189657	0.02893426	0.04219568	0.06342017	0.038698444
718	1,7-Diphenyl-4-hepten-3-one	Phenols	0.006957663	0.009873485	0.006456025	0.005996516	0.006204656	0.007097669	0.038099649	0.028732540	0.042581982	0.046213718	0.056615388	0.0424486554	0.015350001	0.012230626	0.012301020	0.009577045	0.009288589	0.0117494562	0.003414076	0.013893610	0.012872615	0.0100601003333333	0.008022233	0.020106242	0.005790101	0.011712581	0.011017997	0.0113298308
664	10-Gingerol	Phenols	0.20944794	0.02831923	0.02466229	0.03898976	0.05871182	0.072026208	0.04117234	0.05862628	0.10139142	0.04819564	0.18722721	0.087322578	0.07918639	0.02808950	0.03813990	0.15663996	0.06777024	0.073965198	0.09320262	0.13895278	0.11190316	0.114686186666667	0.03977803	0.29095143	0.05124737	0.03109579	0.02856958	0.08832844
102	10-Shogaol	Phenols	0.0112529646	0.0032304873	0.0032159988	0.0046207700	0.0032209860	0.00510824134	0.0009989835	0.0017180778	0.0065773027	0.0019903557	0.0046359832	0.00318414058	0.0070733670	0.0041038624	0.0113241204	0.0078545093	0.0101868354	0.0081085389	0.0089149802	0.0056313833	0.0088093142	0.0077852259	0.0038353928	0.0085712677	0.0062842871	0.0035343783	0.0035979193	0.00516464904
273	11(R)-HETE	Fatty Acyls	0.002256501	0.015580899	0.006560523	0.020704032	0.011597469	0.0113398848	0.007153108	0.004374459	0.007712542	0.005762097	0.002548201	0.0055100814	0.005948393	0.023597227	0.009110688	0.014115899	0.013693527	0.0132931468	0.017151608	0.009486030	0.025042290	0.0172266426666667	0.008561215	0.005504754	0.027896700	0.005734965	0.016285053	0.0127965374
234	11-Hydroxycanthin-6-one	Alkaloids	0.010172247	0.012404051	0.015903959	0.014527273	0.009424007	0.0124863074	0.004299854	0.005579671	0.007825961	0.013682704	0.015063472	0.0092903324	0.009020849	0.008908715	0.021558313	0.010137595	0.020802565	0.0140856074	0.014575220	0.010961104	0.006747657	0.010761327	0.011061444	0.010311315	0.007113226	0.008194463	0.007593116	0.0088547128
429	11-Keto-beta-boswellic acid	Triterpenoids	0.02198452	0.03043451	0.02131102	0.02252360	0.01600840	0.02245241	0.02571607	0.02677946	0.02255530	0.01862120	0.02363916	0.023462238	0.03075741	0.02661452	0.03146186	0.06090042	0.03310678	0.036568198	0.24866926	0.27641783	0.24209384	0.255726976666667	0.76619358	0.86052691	1.75035610	0.78887965	1.00686011	1.03456327
328	12-OPDA		0.08294024	0.04249624	0.06527048	0.06101668	0.07015909	0.064376546	0.03658432	0.04769933	0.02686165	0.04095580	0.06781088	0.043982396	0.03367475	0.02455150	0.07482018	0.09047595	0.09735707	0.06417589	0.05774074	0.04352332	0.04727379	0.0495126166666667	0.02712895	0.05207574	0.10206283	0.04641479	0.01557443	0.048651348
525	12-O-tetradecanoylphorbol-13-acetate	Diterpenoids	0.006396531	0.015021902	0.014300446	0.008353569	0.002851437	0.009384777	0.016031948	0.014465534	0.023916144	0.005026368	0.017710778	0.0154301544	0.013082332	0.010410096	0.016669586	0.022799956	0.013336221	0.0152596382	0.019852736	0.003260136	0.009280250	0.0107977073333333	0.010665740	0.009448860	0.009809791	0.012711963	0.011880605	0.0109033918
743	16(R)-HETE	Fatty Acyls	0.001902957	0.006516882	0.004348469	0.001673661	0.001996245	0.0032876428	0.007769993	0.009805065	0.010263489	0.015097035	0.010485512	0.0106842188	0.002744661	0.002019850	0.009532118	0.006447330	0.011960706	0.006540933	0.014950355	0.011810658	0.004401606	0.0103875396666667	0.012006238	0.002572362	0.029517165	0.005096631	0.005330266	0.0109045324
250	16-Hydroxy hexadecanoic acid	Lipids	0.005196767	0.003095071	0.003831010	0.001930183	0.001010462	0.0030126986	0.008385189	0.007239870	0.003837474	0.004851688	0.015115023	0.0078858488	0.006595979	0.006448941	0.006161231	0.014185074	0.013247980	0.009327841	0.014534541	0.006814995	0.004309198	0.00855291133333333	0.008361282	0.006252160	0.004131107	0.004493961	0.008936404	0.0064349828
148	17a-Ethynylestradiol	Steroids and steroid derivatives	0.015438788	0.011801884	0.009979358	0.005575533	0.006091871	0.0097774868	0.004878599	0.007437671	0.004449999	0.005252765	0.007338053	0.0058714174	0.007474158	0.004145091	0.010834716	0.017862310	0.017534521	0.0115701592	0.003524900	0.011500602	0.004792814	0.00660610533333333	0.015972496	0.032189698	0.006600286	0.005316421	0.011652080	0.0143461962
522	1'-Acetoxychavicol acetate	Phenols	0.02874798	0.22413732	0.03095751	0.06160335	0.18596383	0.106281998	0.01977806	0.08447329	0.04062708	0.02625185	0.23530162	0.08128638	0.04975137	0.05976238	0.02103605	0.01899415	0.03475729	0.036860248	0.03458195	0.04813625	0.17733048	0.0866828933333333	0.05496064	0.04720070	0.06741089	0.05545913	0.05241646	0.055489564
730	1beta-Hydroxyalantolactone	Sesquiterpenoids	0.012798642	0.005659204	0.019717308	0.025929327	0.012533402	0.0153275766	0.015129421	0.009203753	0.010370033	0.020692784	0.018463559	0.01477191	0.028274114	0.023125131	0.035361599	0.014980772	0.021583220	0.0246649672	0.012310940	0.028891304	0.021281707	0.0208279836666667	0.027809220	0.033137276	0.025446859	0.018538469	0.020682412	0.0251228472
307	1-Caffeoylquinic acid	Phenylpropanoids	0.0194317398	0.0170617611	0.0093820922	0.0135907013	0.0213201796	0.0161572948	0.1282089422	0.0095132403	0.0778740886	0.0896725122	0.0893439484	0.07892254634	0.0115387441	0.0268522315	0.0365958567	0.0207795886	0.0374832106	0.0266499263	0.0187214942	0.0321861790	0.0094493894	0.0201190208666667	0.0018918846	0.0056907779	0.0028363894	0.0017001475	0.0008456555	0.00259297098
695	1-Cinnamoylpyrrolidine	Alkaloids	0.015388164	0.014559850	0.014258606	0.019342874	0.013861416	0.015482182	0.006868300	0.010238829	0.005996246	0.009657219	0.012862218	0.0091245624	0.017318052	0.019567457	0.022261356	0.029167050	0.021855110	0.022033805	0.008590407	0.010511114	0.009777732	0.00962641766666667	0.046304646	0.025191346	0.016277446	0.022495397	0.017155819	0.0254849308
579	1H-Indole-2,3-dione	Indoles and derivatives	0.012216747	0.011400128	0.013125705	0.018753576	0.007437682	0.0125867676	0.027509573	0.019450032	0.017035335	0.022978149	0.010813131	0.019557244	0.015230905	0.025798547	0.028537326	0.036731898	0.027328594	0.026725454	0.011734695	0.012660363	0.014815219	0.0130700923333333	0.018345968	0.023956749	0.008707583	0.008115758	0.011323021	0.0140898158
68	1H-Indole-3-carboxylic acid	Alkaloids	0.012890396	0.015223375	0.016130837	0.010433767	0.018884331	0.0147125412	0.053864344	0.068988018	0.084744551	0.001147241	0.001037966	0.041956424	0.037764841	0.032064930	0.043035769	0.045919108	0.041514098	0.0400597492	0.010201895	0.031824432	0.027071271	0.0230325326666667	0.037207767	0.060465502	0.043846731	0.003207812	0.003587495	0.0296630614
669	1-Isomangostin hydrate	Xanthones	0.002595125	0.006917284	0.024407575	0.006710703	0.010377743	0.010201686	0.013316017	0.044505468	0.004996278	0.010010843	0.042125435	0.0229908082	0.004442906	0.012293486	0.011013474	0.012552096	0.026315901	0.0133235726	0.005246854	0.026243940	0.008041633	0.0131774756666667	0.008011218	0.004787548	0.015298596	0.021224808	0.015304158	0.0129252656
154	1-Methylxanthine	Nucleotide and its derivates	0.0010804423	0.0010915491	0.0022246850	0.0005332842	0.0011812888	0.00122224988	0.0009728459	0.0009046618	0.0038547358	0.0057654814	0.0037730407	0.00305415312	0.0023277020	0.0024604529	0.0029812879	0.0010518039	0.0066671806	0.00309768546	0.0048451714	0.0055529781	0.0071592470	0.0058524655	0.0026161175	0.0035988197	0.0043934466	0.0042155590	0.0029311770	0.00355102396
558	1-Naphthol	Naphthalenes	0.016020355	0.014652216	0.009447962	0.008210725	0.012665810	0.0121994136	0.014226533	0.023523285	0.012921565	0.011524414	0.014634349	0.0153660292	0.005447868	0.011874922	0.015644529	0.019471404	0.011375024	0.0127627494	0.014856153	0.028639455	0.008256475	0.0172506943333333	0.013047522	0.010103403	0.012244761	0.031481644	0.016677215	0.016710909
625	1-Naphthylacetic acid	Phytohormones	0.030351819	0.033266299	0.027760714	0.023260670	0.056615257	0.0342509518	0.016878344	0.019693842	0.023284633	0.018466485	0.024667027	0.0205980662	0.029978536	0.051760782	0.044034090	0.009907617	0.036131932	0.0343625914	0.045516437	0.051794578	0.023074177	0.0401283973333333	0.070384429	0.058048711	0.032317714	0.022556390	0.038949686	0.044451386
303	1-O-Caffeoylglucose	Carbohydrates	0.008632720	0.005024341	0.005883543	0.008280167	0.014718710	0.0085078962	0.132624495	0.087134562	0.112040671	0.125387743	0.078093647	0.1070562236	0.038659968	0.029063083	0.079354640	0.064310111	0.050892659	0.0524560922	0.045044809	0.027681402	0.031224601	0.0346502706666667	0.004954723	0.008124951	0.004212848	0.010736171	0.001837182	0.005973175
340	1-Octacosanol	Miscellaneous	0.28461067	0.24953688	0.20077874	0.07237300	0.26075076	0.21361001	0.17729385	0.06874728	0.20295620	0.15641846	0.08325330	0.137733818	0.24835299	0.19743693	0.29431098	0.32648052	0.21086631	0.255489546	0.18010467	0.05987608	0.15495502	0.131645256666667	0.13051727	0.27053685	0.18661639	0.07477618	0.28932631	0.1903546
314	1-Phenylethanol	Phenols	0.010391960	0.019667124	0.015351072	0.020298001	0.014821122	0.0161058558	0.007420849	0.008579341	0.014105208	0.016511953	0.016170326	0.0125575354	0.014999419	0.019476760	0.006696300	0.005543714	0.012321974	0.0118076334	0.005131912	0.019416452	0.017866447	0.0141382703333333	0.021219683	0.019225810	0.030931559	0.013921723	0.028360043	0.0227317636
752	2(3H)-Benzothiazolethione	Benzothiazoles	0.010893567	0.010592616	0.011519734	0.019141992	0.009797871	0.012389156	0.006811444	0.021580776	0.012775949	0.031516374	0.048842875	0.0243054836	0.009809885	0.015693461	0.039837695	0.022429960	0.031647885	0.0238837772	0.014056861	0.012163462	0.019242944	0.0151544223333333	0.006877610	0.032609939	0.014329776	0.015824714	0.020281427	0.0179846932
130	2-(4-Hydroxyphenyl)ethanol	Phenols	0.07776574	0.05733626	0.03163710	0.03655420	0.02883106	0.046424872	0.02293251	0.06238295	0.01913603	0.01938350	0.03641846	0.03205069	0.04211739	0.09866767	0.37997699	0.08830798	0.03144203	0.128102412	0.26612503	0.03335021	0.22708149	0.17551891	0.19884137	0.07152224	0.02930823	0.04712139	0.05053823	0.079466292
463	2-(4-Methoxybenzal)acetophenone	Flavonoids	0.002419459	0.003047363	0.002856182	0.001921970	0.004327949	0.0029145846	0.006860051	0.019573810	0.003500332	0.006124300	0.003998067	0.008011312	0.002177832	0.004672415	0.011180754	0.005009353	0.007350347	0.0060781402	0.013360509	0.004544633	0.001972471	0.006625871	0.009642890	0.012199822	0.005481473	0.003660170	0.001775851	0.0065520412
202	2-(Methylamino)benzoic acid	Benzene and substituted derivatives	0.017284975	0.005639796	0.009021778	0.010133011	0.022838120	0.012983536	0.005422550	0.034734233	0.057702416	0.007574427	0.017279737	0.0245426726	0.011130921	0.097034924	0.146935825	0.059151816	0.020122299	0.066875157	0.039088910	0.053441901	0.010496651	0.0343424873333333	0.008521318	0.014220922	0.022099730	0.017043572	0.047458887	0.0218688858
171	2',3,5,7-Tetrahydroxyflavone	Flavonoids	0.02417586	0.01641398	0.03010327	0.02929618	0.03322048	0.026641954	6.14496096	4.53277823	4.18026163	6.14238980	5.05604938	5.211288	0.15732920	0.35147657	0.34103255	0.24003892	0.34012953	0.286001354	1.68333844	1.67847274	1.72682767	1.69621295	0.04058564	0.05102206	0.04344163	0.04488155	0.04278357	0.04454289
602	2,3-Dehydrosilybin A	Flavonoids	0.013918640	0.002741475	0.004221118	0.010122038	0.015380483	0.0092767508	0.014163160	0.007475802	0.009619161	0.012870037	0.021173122	0.0130602564	0.022687450	0.011776876	0.028812132	0.012251454	0.030866551	0.0212788926	0.038252855	0.025160128	0.011557008	0.024989997	0.007833464	0.006551802	0.014721195	0.010236997	0.017392346	0.0113471608
231	2,3-Dihydro-2-phenyl-4H-benzopyran-4-one	Flavonoids	0.08271500	0.05087316	0.08285458	0.04380921	0.05244799	0.062539988	0.18532079	0.19167938	0.14888477	0.20742355	0.21513042	0.189687782	0.05957589	0.09666771	0.04614986	0.06147339	0.07954636	0.068682642	0.06476494	0.09643956	0.09272230	0.0846422666666666	0.08513100	0.03517525	0.06048306	0.08175826	0.11757265	0.076024044
142	2',4',6'-Trihydroxyacetophenone	Phenols	0.11839760	0.08621274	0.08826236	0.17526848	0.11385873	0.116399982	0.11404773	0.04416918	0.07806595	0.11850693	0.12493695	0.095945348	0.16761982	0.17360203	0.10395079	0.09913983	0.15638014	0.140138522	0.09500868	0.14251473	0.08868748	0.108736963333333	0.21387012	0.18422313	0.11803710	0.11933432	0.12540872	0.152174678
249	2',6'-Dihydroxy 4'-methoxydihydrochalcone	Chalcones	0.010838721	0.009473872	0.009029230	0.011925283	0.013766184	0.011006658	0.409096355	0.602925981	0.492146298	0.578184504	0.475509477	0.511572523	0.012233929	0.023071026	0.017007465	0.013596163	0.036567447	0.020495206	0.161137732	0.141433540	0.124608583	0.142393285	0.008586565	0.012522288	0.023833464	0.020315707	0.015760394	0.0162036836
533	2,6-Dimethyl-7-octene-2,3,6-triol	Monoterpenoids	0.004633366	0.002689965	0.004860246	0.004692467	0.015873910	0.0065499908	0.004301206	0.005753994	0.009621363	0.004563814	0.007022637	0.0062526028	0.017780600	0.008328679	0.007827794	0.011112745	0.009168427	0.010843649	0.010304812	0.012419408	0.002330506	0.00835157533333333	0.006492495	0.008935416	0.007218283	0.012289150	0.011024381	0.009191945
559	2,6-Dimethylaniline	Benzene and substituted derivatives	0.021650463	0.013855882	0.019799368	0.012701146	0.027760217	0.0191534152	0.005442657	0.010019380	0.010603976	0.011280623	0.022720154	0.012013358	0.011872451	0.014983325	0.013783348	0.012504117	0.013696516	0.0133679514	0.012370025	0.025107970	0.011254290	0.016244095	0.028080289	0.033177709	0.016348237	0.010701235	0.018698850	0.021401264
63	20-OH-Leukotriene B4	Fatty Acyls	4.154148e-03	3.988489e-05	1.338723e-03	3.585055e-03	1.337724e-03	0.002091106978	8.229557e-03	1.084306e-03	4.168698e-03	4.031511e-03	7.532486e-03	0.0050093116	1.755431e-02	1.553634e-03	6.772216e-03	2.687885e-03	1.469326e-03	0.0060074742	2.116691e-03	9.666031e-03	1.108118e-03	0.00429694666666667	4.654608e-05	5.298093e-03	7.311765e-03	1.597151e-03	3.134554e-03	0.003477621816
622	22-Dehydroclerosterol	Steroids	0.05547967	0.04085434	0.01909000	0.02345699	0.04257568	0.036291336	0.01282287	0.02948961	0.03021442	0.01263521	0.08115989	0.0332644	0.16832531	0.17313757	0.15774829	0.16140517	0.22050959	0.176225186	0.05198767	0.08514027	0.04193368	0.0596872066666667	0.01113115	0.05404673	0.02819213	0.03685634	0.02346845	0.03073896
230	2-Benzal-4-hydroxyacetophenone	Flavonoids	0.020968426	0.010357635	0.013200791	0.008590708	0.008633374	0.0123501868	0.018019844	0.044685475	0.036345960	0.031552075	0.026759692	0.0314726092	0.013030694	0.011773781	0.040707068	0.014144591	0.023910669	0.0207133606	0.031917129	0.035060973	0.021064324	0.0293474753333333	0.038683130	0.019573397	0.021972708	0.010541168	0.023606099	0.0228753004
565	2-Biphenylol	Benzene and substituted derivatives	0.002591749	0.002555131	0.006330090	0.015692987	0.007014324	0.0068368562	0.007102165	0.003082781	0.008904083	0.005365626	0.004340666	0.0057590642	0.037328488	0.005776136	0.002634381	0.015173900	0.004266386	0.0130358582	0.002077478	0.002253709	0.007620183	0.00398379	0.002947713	0.003339970	0.005070919	0.003099100	0.004455083	0.003782557
18	2-Chloro-DL-Phenylalanine	internal standards	460.0100	414.3501	457.8628	411.2141	474.0462	443.49664	263.0252	356.7915	343.8780	266.6048	376.5412	321.36814	490.3828	515.9446	451.9119	420.1810	467.1079	469.10564	364.0992	378.7110	347.5883	363.466166666667	506.4147	606.8276	588.0193	549.3749	534.7033	557.06796
421	2-Hydroxy-3-(4-hydroxyphenyl)propenoic acid	Benzene and substituted derivatives	0.04303776	0.04320010	0.03495572	0.04059406	0.06685272	0.045728072	0.93538347	1.49727711	1.33095069	0.02535057	1.14674872	0.987142112	0.05879639	0.06982629	0.06890876	0.08857694	0.07235251	0.071692178	0.44961672	0.02230570	0.04598569	0.172636036666667	0.11600647	0.02414757	0.03992944	0.36470425	0.27841777	0.1646411
590	2-Hydroxy-6-oxo-(2'-aminophenyl)-hexa-2,4-dienoate		0.004234048	0.004154676	0.005429225	0.003803075	0.002848530	0.0040939108	0.002429877	0.005476400	0.002107751	0.004908318	0.013249009	0.005634271	0.006267606	0.009197303	0.009388442	0.010879482	0.014643712	0.010075309	0.005371852	0.014651709	0.002317089	0.00744688333333333	0.004775119	0.001785509	0.025705192	0.006444528	0.003212993	0.0083846682
173	2'-Hydroxygenistein	Flavonoids	0.011841826	0.022729879	0.010192474	0.016157548	0.010273981	0.0142391416	0.008344988	0.019633444	0.019316563	0.012339117	0.036645996	0.0192560216	0.014122725	0.036214899	0.055023074	0.016466551	0.026241228	0.0296136954	0.015129578	0.014300845	0.012439397	0.0139566066666667	0.011519558	0.015148644	0.026569272	0.032787455	0.021302981	0.021465582
587	2-Hydroxypyridine	Alkaloids	0.006184616	0.009944610	0.002826013	0.007900893	0.011240233	0.007619273	0.007059689	0.003290234	0.005526618	0.006690077	0.006030625	0.0057194486	0.011630529	0.006128781	0.010737253	0.012759628	0.009204796	0.0100921974	0.002837864	0.006228525	0.001961940	0.00367610966666667	0.003396181	0.008670165	0.007471807	0.008760645	0.005783894	0.0068165384
483	2-Hydroxyxanthone	Xanthones	0.010280366	0.010818497	0.013183351	0.012068826	0.015159652	0.0123021384	0.018439897	0.012746565	0.010527410	0.010443314	0.011157907	0.0126630186	0.008882967	0.010328124	0.024971217	0.012937968	0.016800308	0.0147841168	0.005737282	0.023949118	0.008949174	0.0128785246666667	0.020276518	0.008116082	0.018815972	0.039093462	0.011068645	0.0194741358
146	2-Isopropylmalate	Fatty Acyls	0.0082401159	0.0196861191	0.0216365018	0.0022784236	0.0025584997	0.01087993202	0.0007263094	0.0453659513	0.0420663928	0.0467497847	0.0652195977	0.04002560718	0.0687464450	0.0029585962	0.0012027604	0.0012072079	0.0040690853	0.01563681896	0.0030041736	0.0143854186	0.0325815680	0.0166570534	0.0044526660	0.0016913812	0.0066576031	0.0030127001	0.0014344495	0.00344975998
540	2'-O-Methyladenosine	Purine nucleosides	0.009454969	0.004851033	0.009022766	0.003588382	0.003537481	0.0060909262	0.010862913	0.009380580	0.011272808	0.006746664	0.014391963	0.0105309856	1.300596028	0.062593048	0.161067546	0.120676223	0.178545534	0.3646956758	0.832941352	0.825015534	0.697610684	0.78518919	2.431756688	1.900360898	1.708805934	0.010593645	0.008344313	1.2119722956
167	2-O-Methylanigorufone	Phenols	0.004530852	0.005228019	0.002692741	0.006498118	0.005181436	0.0048262332	0.009734428	0.008948648	0.009260637	0.003780332	0.014132094	0.0091712278	0.006097520	0.014829511	0.011008002	0.007100663	0.006571412	0.0091214216	0.009279020	0.006772806	0.009740897	0.00859757433333334	0.003365150	0.006106414	0.025356953	0.006743797	0.011298001	0.010574063
186	2-Pentylfuran	Miscellaneous	0.08514591	0.16364821	0.07830447	0.04374853	0.09292088	0.0927536	0.04977644	0.06846610	0.10966467	0.06378408	0.09639700	0.077617658	4.31981110	0.11448143	0.18766960	0.09807952	2.74930136	1.493868602	0.44651624	0.07885202	0.08452790	0.20329872	0.10103661	0.08135928	0.10797702	0.22935771	0.08713596	0.121373316
207	2-Phenylacetamide	Benzene and substituted derivatives	8.30245204	0.07279482	11.73304961	18.00854617	15.04044618	10.631457764	25.32911666	24.77488528	19.35423178	25.81764221	23.27349921	23.709875028	0.20907964	6.09848235	8.19920225	12.76679863	7.50942934	6.956598442	16.02328267	17.97169443	0.07024967	11.35507559	24.45596369	21.45324466	23.44704244	19.25601348	32.48557560	24.219567974
732	2-Picolinic acid	Organic acids	0.02990156	0.03505465	0.00823201	0.30314355	0.14349455	0.103965264	0.01319122	0.01441585	0.02110906	0.03379045	1.16035077	0.24857147	0.05836116	1.62908483	2.73557712	1.71549067	2.58268936	1.744240628	0.83645288	0.79722242	0.01336556	0.54901362	0.54127845	0.02095248	0.01314826	0.05598205	0.02341273	0.130954794
536	3-(2,3-Dihydroxyphenyl)propanoate		0.03550447	0.02800826	0.02277580	0.01905735	0.02473072	0.02601532	0.01961615	0.01557160	0.02201337	0.03156794	0.03061324	0.02387646	0.03816266	0.02358925	0.02381034	0.02945340	0.02652175	0.02830748	0.02230599	0.01627347	0.03177157	0.0234503433333333	0.03174916	0.03908810	0.03250703	0.03467010	0.04542608	0.036688094
226	3-(3,4-Dihydroxy-5-methoxy)-2-propenoic acid	Cinnamic acids and derivatives	0.07759554	0.06033473	0.06404736	0.04331487	0.05064044	0.059186588	0.02499548	0.03420428	0.04972309	0.02881344	0.03880964	0.035309186	0.05181283	0.06198428	0.03687404	0.03646587	0.08575107	0.054577618	0.05914826	0.02352099	0.03395407	0.03887444	0.10124613	0.11152205	0.10452305	0.07567958	0.05823945	0.090242052
233	3,4,5-Trimethoxycinnamyl alcohol	Phenylpropanoids	0.08171303	0.09359098	0.09084594	0.04443869	0.13928231	0.08997419	0.03875681	0.03600256	0.03454444	0.02774429	0.05969135	0.03934789	0.04410445	0.03878545	0.03961611	0.05998963	0.03109554	0.042718236	0.03512758	0.02991310	0.04378179	0.0362741566666667	0.14173325	0.05478763	0.11778867	0.07341775	0.13456461	0.104458382
244	3',4',7-Trihydroxyisoflavone	Flavonoids	0.010047906	0.006262692	0.023751372	0.015580679	0.006951208	0.0125187714	0.011808526	0.014900012	0.010106287	0.014405512	0.019739318	0.014191931	0.024042364	0.016286768	0.027793403	0.006739938	0.031150245	0.0212025436	0.014693175	0.017265625	0.007650431	0.013203077	0.018161669	0.013628980	0.015509172	0.015402299	0.014350907	0.0154106054
196	3,4-Dihydrocoumarin	Coumarins	0.15594127	0.08844018	0.05693057	0.14529262	0.11635928	0.112592784	0.15686490	0.20170240	0.18800646	0.32555791	0.32886773	0.24019988	0.13798959	0.15539962	0.19042514	0.13459905	0.08986256	0.141655192	0.06863257	0.15886258	0.17767569	0.135056946666667	0.08938487	0.08689146	0.08443669	0.17633734	0.12223175	0.111856422
455	3,4-Dihydroxyphenylacetaldehyde	Benzene and substituted derivatives	0.03097452	0.02681570	0.03095183	0.02646693	0.02896191	0.028834178	0.01104604	0.01760039	0.01944648	0.01586197	0.01477623	0.015746222	0.03226765	0.02045909	0.01684419	0.04251781	0.02594619	0.027606986	0.02575103	0.02150837	0.02959240	0.0256172666666667	0.03446588	0.03666797	0.03139814	0.02850253	0.01856736	0.029920376
86	3,4-Dimethoxycinnamic acid	Phenylpropanoids	0.012985839	0.016328589	0.022885098	0.015610441	0.013020508	0.016166095	0.008933027	0.011561744	0.012027658	0.008689462	0.010703347	0.0103830476	0.010517749	0.024055773	0.000039805	0.018819443	0.021473684	0.0149812908	0.010496132	0.016740854	0.009355868	0.012197618	0.015302906	0.038164907	0.011238891	0.016116168	0.012693899	0.0187033542
152	3',5'-Dimethoxy-4'-hydroxyacetophenone	Phenols	0.0011010073	0.0024038660	0.0048425677	0.0030938107	0.0011884008	0.0025259305	0.0026222887	0.0009152269	0.0071784419	0.0127227115	0.0065592441	0.00599958262	0.0093945462	0.0012491167	0.0044723668	0.0020770814	0.0012483005	0.00368828232	0.0129512357	0.0027679895	0.0009220702	0.00554709846666667	0.0025658136	0.0043703322	0.0015238722	0.0079423834	0.0014163283	0.00356374594
555	3,9-Dihydroxypterocarpan	Flavonoids	0.011813831	0.005070789	0.006921365	0.009622668	0.007071338	0.0080999982	0.017311433	0.028191272	0.008130047	0.012967035	0.020522798	0.017424517	0.018971958	0.025214450	0.026315742	0.008898153	0.019692119	0.0198184844	0.023541093	0.016140202	0.009682722	0.0164546723333333	0.017356149	0.013653903	0.011644064	0.015764354	0.016529965	0.014989687
532	3-Butylidenephthalide	Miscellaneous	0.01222874	0.03058036	0.01345157	0.01378566	0.01132239	0.016273744	0.01468880	0.02471601	0.04388366	0.03197288	0.03052089	0.029156448	0.01769565	0.01655279	0.01784052	0.01199997	0.02451718	0.017721222	0.01769557	0.01286901	0.01768408	0.0160828866666667	0.03948395	0.01853556	0.02373705	0.01878815	0.02342107	0.024793156
88	3-Cresotinic acid	Benzene and substituted derivatives	0.016421120	0.011709669	0.024791106	0.010351741	0.033099402	0.0192746076	0.006940733	0.023887019	0.007620778	0.010927367	0.016132004	0.0131015802	0.023964905	0.027579099	0.009413811	0.012429574	0.018943024	0.0184660826	0.015649656	0.009582955	0.014383334	0.013205315	0.019280768	0.021695664	0.020805094	0.010285483	0.008910467	0.0161954952
223	3-Dehydroquinate	Alcohols and polyols	0.09766933	0.09453105	0.04413395	0.05584964	0.04391417	0.067219628	0.03654154	0.08837435	0.03518320	0.03921320	0.08261358	0.056385174	0.09128305	0.05928504	0.03393585	0.10550831	0.10062257	0.078126964	0.04282360	0.05399362	0.04729121	0.0480361433333333	0.06048829	0.05753124	0.12309884	0.06878319	0.03848451	0.069677214
366	3-Galloylquinic acid	Phenols	0.0043098845	0.0039359014	0.0006573777	0.0049432074	0.0006867546	0.00290662512	0.0029642409	0.0042146177	0.0058036025	0.0137492121	0.0043053321	0.00620740106	0.0069935638	0.0090684980	0.0131196655	0.0060490138	0.0072738778	0.00850092378	0.0041003556	0.0064081687	0.0075536178	0.00602071403333333	0.0061021383	0.0089055596	0.0056317723	0.0032542073	0.0062986448	0.00603846446
673	3-Hydroxy-2-methylpyridine	Alkaloids	0.007913787	0.003475010	0.005350906	0.016137670	0.006369377	0.00784935	0.007527119	0.015186356	0.012720279	0.004987401	0.006512189	0.0093866688	0.009892127	0.009733924	0.089848136	0.011572913	0.015658238	0.0273410676	0.009963628	0.007208450	0.013629541	0.0102672063333333	0.006994809	0.014523153	0.014724286	0.005310202	0.014165821	0.0111436542
58	3-Hydroxy-3-methylpentane-1,5-dioic acid	Amino acid and derivatives	0.0076779555	0.0009439128	0.0033015565	0.0014074808	0.0005478873	0.00277575858	0.0020652049	0.0744955873	0.0011194093	0.0051482272	0.0019966721	0.01696502016	0.0088257515	0.0042321759	0.1922409741	0.0054848421	0.0073741440	0.04363157752	0.0011543965	0.0017359908	0.0044971803	0.00246252253333333	0.0005752086	0.0018673413	0.0013137981	0.0034384843	0.0005804963	0.00155506572
405	3-Hydroxy-4-methoxycinnamic acid	Phenylpropanoids	0.10231295	0.06188727	0.04496058	0.04263519	0.08826592	0.068012382	0.05549746	0.04000698	0.04969637	0.10362178	0.07265052	0.064294622	0.07224886	0.07303684	0.11990017	0.07385001	0.06410808	0.080628792	0.09574844	0.08770855	0.06451183	0.0826562733333333	0.12934165	0.08634524	0.12375727	0.16773349	0.06242548	0.113920626
59	3-Hydroxycoumarin	Coumarins	0.011206954	0.008661376	0.006181544	0.009933749	0.008057384	0.0088082014	0.008465597	0.048266860	0.049932202	0.059471357	0.057385782	0.0447043596	0.003777906	0.003092714	0.013582327	0.002591253	0.004189118	0.0054466636	0.032129706	0.006680025	0.004923436	0.0145777223333333	0.001844393	0.003776942	0.004568120	0.003798252	0.007591005	0.0043157424
209	3-Hydroxypicolinic acid	Pyridines and derivatives	0.012246505	0.010319088	0.018177762	0.009089438	0.012735298	0.0125136182	0.010351722	0.014185475	0.010620081	0.011628220	0.014524520	0.0122620036	0.018627970	0.011039694	0.007733389	0.018854768	0.015874381	0.0144260404	0.008854534	0.012445024	0.010237759	0.010512439	0.008807499	0.013410548	0.009808560	0.027407141	0.015835025	0.0150537546
210	3-Indoleacetonitrile	Indole derivatives	0.02326174	0.03317836	0.03203054	0.05423466	0.02624331	0.033789722	0.01359864	0.01985918	0.01279975	0.02269171	0.04172173	0.022134202	0.02236518	0.06123370	0.02723837	0.02804142	0.05682745	0.039141224	0.02877430	0.02033313	0.04525019	0.03145254	0.03584516	0.04312986	0.05286541	0.06426738	0.03542754	0.04630707
474	3-Isomangostin	Xanthones	0.006264783	0.014992560	0.009879645	0.029692143	0.012603828	0.0146865918	0.004070834	0.006086560	0.011223584	0.008130180	0.017125736	0.0093273788	0.011375650	0.015792169	0.024336769	0.017612321	0.015989254	0.0170212326	0.013672920	0.016100297	0.005980490	0.0119179023333333	0.011879041	0.015804410	0.010207922	0.013540333	0.012049984	0.012696338
758	3-Isopropylmalate	Fatty Acyls	0.63851069	0.49566483	0.49505004	0.46754615	0.57716252	0.534786846	0.36068778	0.46965339	0.37369349	0.29275914	0.41769134	0.382897028	0.67456651	0.63488420	0.66782515	0.67682983	0.48178760	0.627178658	0.42078390	0.47788552	0.38741678	0.4286954	0.54895262	0.07924585	0.71413388	0.06196725	0.53606599	0.388073118
535	3-Methoxy-4-hydroxyphenylglycolaldehyde	Phenols	0.01556464	0.01666354	0.01812195	0.02237775	0.01906639	0.018358854	0.01578795	0.02367631	0.01809284	0.01653747	0.02337884	0.019494682	0.01420209	0.02867018	0.02918712	0.02807506	0.05277119	0.030581128	0.02241890	0.01493047	0.01629526	0.0178815433333333	0.03201720	0.03389334	0.05224040	0.01425546	0.03512688	0.033506656
722	3-Methylindole	Alkaloids	0.005743273	0.001994387	0.006429886	0.006428466	0.003963646	0.0049119316	0.003108011	0.007637333	0.003187120	0.283218753	0.002395655	0.0599093744	0.051250249	0.051765430	0.045129440	0.052584812	0.074237797	0.0549935456	0.007602339	0.008880240	0.166435367	0.0609726486666667	0.003704959	0.005489800	0.005176819	0.114615966	0.004696447	0.0267367982
357	3-O-Acetylpinobanksin	Flavonoids	0.003558522	0.007138979	0.002107619	0.004299400	0.003191284	0.0040591608	0.006441231	0.009213879	0.004916287	0.015632382	0.017212782	0.0106833122	0.005525501	0.005291435	0.004987713	0.003938507	0.002831841	0.0045149994	0.004670284	0.004340319	0.004031921	0.004347508	0.009916174	0.003585057	0.007285316	0.004506820	0.008638899	0.0067864532
777	3-Oxoadipic acid	Keto acids and derivatives	0.011022321	0.010066871	0.011788775	0.006791878	0.010372406	0.0100084502	0.008650024	0.011837662	0.009203775	0.003351176	0.009931661	0.0085948596	0.010952531	0.028554166	0.022308574	0.009950995	0.013149505	0.0169831542	0.010803864	0.008448966	0.007621217	0.00895801566666667	0.028906122	0.017563202	0.030489190	0.010427521	0.009288889	0.0193349848
115	4-Beta-Hydroxycholesterol	Steroids	0.004557263	0.003944353	0.003702986	0.002791081	0.005168762	0.004032889	0.010444637	0.006308196	0.006120545	0.005438724	0.003516940	0.0063658084	0.010459481	0.007557354	0.014228940	0.005660717	0.008379762	0.0092572508	0.004819111	0.006378838	0.006034262	0.00574407033333333	0.007238785	0.006773000	0.002478884	0.004954921	0.016577700	0.007604658
87	4'-Demethylepipodophyllotoxin	Lignans	0.0008414239	0.0008539719	0.0021715951	0.0007915295	0.0013623675	0.00120417758	0.0018346015	0.0013804002	0.0009360718	0.0011013635	0.0034410223	0.00173869186	0.0009244217	0.0014648981	0.0026036187	0.0016059773	0.0013939917	0.0015985815	0.0035342795	0.0011109884	0.0014226851	0.002022651	0.0058637991	0.0087195824	0.0027706970	0.0095540452	0.0058488214	0.00655138902
658	4'-Demethylpodophyllotoxin	Lignans	0.009697022	0.026453502	0.012963466	0.020921100	0.016476102	0.0173022384	0.056954971	0.102704671	0.044529342	0.034127165	0.066845075	0.0610322448	0.040550546	0.031043985	0.031665862	0.042346767	0.060825882	0.0412866084	0.024769560	0.023364758	0.027943886	0.0253594013333333	0.054750165	0.039391381	0.016191254	0.031562170	0.020000596	0.0323791132
90	4-Hydroxy-3-(3-methyl-2-butenyl)acetophenone	Organooxygen compounds	0.0016884498	0.0015900584	0.0007597398	0.0023370966	0.0034356376	0.00196219644	0.0006614138	0.0017389409	0.0027334487	0.0016526386	0.0013420426	0.00162569692	0.0037809058	0.0034718074	0.0019611425	0.0018781994	0.0010918291	0.00243677684	0.0012287335	0.0018785789	0.0016249932	0.0015774352	0.0021170603	0.0023122904	0.0018452026	0.0009287339	0.0022360569	0.00188786882
422	4-Hydroxy-3-methoxymandelate	Phenols	0.026158112	0.013347681	0.033728205	0.022460262	0.046318356	0.0284025232	0.048193220	0.054027983	0.046100174	0.042374701	0.046960369	0.0475312894	0.011333462	0.009093303	0.015593938	0.013347986	0.019486310	0.0137709998	0.013239223	0.013752496	0.015634991	0.0142089033333333	0.021367603	0.023968518	0.020924547	0.025607638	0.030761509	0.024525963
311	4-Hydroxybenzaldehyde	Phenols	3.23115127	4.39501952	0.10531172	5.05756248	0.11517636	2.58084427	1.48787920	2.47717182	2.82650599	2.21086318	3.10779345	2.422042728	3.63486086	2.01032275	4.69664456	11.15602775	0.39150551	4.377872286	2.12265216	4.94221103	0.09907896	2.38798071666667	0.32711149	0.16482617	0.14965223	0.36441104	1.46565346	0.494330878
129	4-Hydroxybenzoic acid	Phenols	0.02845293	0.03094250	0.03259503	0.02824698	0.04702077	0.033451642	0.04183762	0.04947627	0.08749509	0.04557298	0.05769316	0.056415024	0.13913333	0.17177504	0.11969512	0.15284035	0.17192498	0.151073764	0.04281154	0.07127788	0.05635109	0.0568135033333333	0.03868307	0.03802813	0.11441766	0.02223712	0.04850217	0.05237363
541	4-Hydroxyphenylacetylglutamic acid		25.01895	24.15797	23.18329	44.71836	37.49209	30.914132	23.87309	28.86743	20.98186	30.28313	28.27651	26.456404	41.79484	58.20287	35.74294	46.75150	34.16641	43.331712	33.65387	30.62847	26.42153	30.2346233333333	29.52212	38.80665	35.23265	64.68221	45.96034	42.840794
194	4-Isopropylbenzaldehyde	Phenols	0.007729997	0.020801143	0.024352739	0.013114332	0.039766427	0.0211529276	0.010048826	0.017636180	0.040962721	0.011739530	0.019078158	0.019893083	0.019344742	0.018139895	0.029843968	0.014918681	0.028012901	0.0220520374	0.032741759	0.019279788	0.022582128	0.0248678916666667	0.022869956	0.020999213	0.034053940	0.015925160	0.035779118	0.0259254774
166	4-Methoxyphenyl beta-D-glucopyranoside	Phenols	0.007226772	0.008351554	0.008027750	0.008815184	0.005587879	0.0076018278	0.017551022	0.021810950	0.027787530	0.013783048	0.018215602	0.0198296304	0.015897529	0.010352658	0.006609289	0.016474352	0.010510970	0.0119689596	0.016042567	0.018700510	0.014848597	0.016530558	0.002189763	0.009504037	0.014301395	0.006696216	0.014353295	0.0094089412
560	4-Methyl-5-thiazoleethanol	Azoles	0.005697240	0.028729813	0.011232358	0.037576182	0.010802944	0.0188077074	0.020163610	0.050746778	0.040768312	0.051144133	0.035128391	0.0395902448	0.140343172	0.154531673	0.224022575	0.213015049	0.004416621	0.147265818	0.066818010	0.050142735	0.040030622	0.0523304556666667	0.068866684	0.028049181	0.053089079	0.022379218	0.070383342	0.0485535008
742	4'-O-Methylirenolone	Phenols	0.007421029	0.022543457	0.007378336	0.012660276	0.018296869	0.0136599934	0.005597762	0.005283096	0.038051947	0.010290730	0.014411375	0.014726982	0.013594421	0.012523404	0.012438110	0.011755679	0.019211017	0.0139045262	0.015593543	0.009371108	0.005916904	0.0102938516666667	0.019268015	0.015392790	0.007298239	0.008545736	0.041336400	0.018368236
767	4-Pyridoxolactone	Pyridines and derivatives	0.029801757	0.031799184	0.009202792	0.019036251	0.015984736	0.021164944	0.009977439	0.016466649	0.020275366	0.010160521	0.009883199	0.0133526348	0.187629618	0.018081706	0.019476470	0.006720045	0.401111192	0.1266038062	0.015154557	0.056117091	0.051581219	0.0409509556666667	0.014555227	0.027853000	0.009970701	0.054039731	0.076158338	0.0365153994
769	5-(3-Pyridyl)-2-hydroxytetrahydrofuran	Pyridines and derivatives	0.011021605	0.025126535	0.011788909	0.007106328	0.015645421	0.0141377596	0.013435034	0.021381704	0.024064748	0.017996165	0.013770875	0.0181297052	0.010682798	0.016524541	0.015671356	0.007528253	0.029780951	0.0160375798	0.010465995	0.013354794	0.012649437	0.012156742	0.019837868	0.019288566	0.033854744	0.019538110	0.014018139	0.0213074854
300	5,6-DHET	Fatty Acyls	0.13724147	0.10890110	0.04621886	0.10596344	0.16135340	0.111935654	0.02881793	0.06037339	0.04880619	0.04122946	0.04916537	0.045678468	0.37429385	0.49755611	0.38298692	0.32187839	0.58304853	0.43195276	0.14380704	0.11525954	0.10975121	0.122939263333333	0.09760202	0.07571533	0.11686568	0.06800781	0.07633888	0.086905944
771	5,6-Dihydroxyindole	Indoles and derivatives	0.04781143	0.01752963	0.02529845	0.02015830	0.02013630	0.026186822	0.02944161	0.02409585	0.04335542	0.03844043	0.02781538	0.032629738	0.03090111	0.02936147	0.01265915	0.01963917	0.02288965	0.02309011	0.03374128	0.04189639	0.04968139	0.04177302	0.01399104	0.03941352	0.02780494	0.03381383	0.02677583	0.028359832
723	5-Aminolevulinate	Organic acids	0.043074915	0.003073724	0.005315219	0.001682630	0.021754181	0.0149801338	0.001304645	0.002342588	0.059177315	0.051541919	0.002357994	0.0233448922	0.004181955	0.049717517	0.016144729	0.102956629	0.072256508	0.0490514676	0.002637463	0.001937806	0.034991958	0.0131890756666667	0.034799718	0.001089083	0.015653880	0.003484254	0.002709154	0.0115472178
180	5-Aminovaleric acid	Amino acid and derivatives	0.6580238	0.8580609	0.2126504	0.5963981	0.2917454	0.52337572	0.8166411	0.7194738	0.8679789	0.7549626	0.7270533	0.77722194	0.8158020	0.7226933	0.6185758	1.0683210	0.9132446	0.82772734	0.6488008	0.6518974	0.4623468	0.587681666666667	0.3032365	0.3995766	0.3138021	0.3672649	0.5189825	0.38057252
486	5-Carboxyvanillic acid		0.01252225	0.04311167	0.04440792	0.04168937	0.03089675	0.034525592	0.03572056	0.03967953	0.01658946	0.02122905	0.04052323	0.030748366	0.01673357	0.03011474	0.02215251	0.04818321	0.02911371	0.029259548	0.02485301	0.02520985	0.01626646	0.0221097733333333	0.03012891	0.03822774	0.04651030	0.02752734	0.04820989	0.038120836
65	5'-Deoxy-5-fluorouridine	5'-deoxyribonucleosides	0.0078108378	0.0045925956	0.0045593709	0.0035617849	0.0003916344	0.00418324472	0.0014380875	0.0004855553	0.0182176644	0.0002471211	0.0012450354	0.00432669274	0.0003997688	0.0231625391	0.0221009073	0.0192141353	0.0012221832	0.01321990674	0.0199681121	0.0124828038	0.0015884002	0.0113464387	0.0259579552	0.0002423184	0.0012805983	0.0019482758	0.0012715699	0.00614014352
239	5'-Deoxyadenosine	Nucleotide and its derivates	0.05723730	0.11154447	0.08434770	0.01097302	0.10209115	0.073238728	0.04922385	0.01141122	0.03083704	0.06265446	0.05244808	0.04131493	0.39254188	0.53677060	0.56163843	0.32781955	0.05124573	0.374003238	0.80798804	0.75579189	0.69708917	0.753623033333333	4.18472357	2.98992822	1.58598331	2.98894305	3.69063203	3.088042036
334	5-Hydroxy-L-tryptophan	Amino acid and derivatives	0.016023780	0.010482651	0.004793693	0.012212545	0.008330001	0.010368534	0.008828433	0.007654504	0.002439371	0.002783828	0.005488544	0.005438936	0.002666986	0.008822944	0.004706029	0.002446861	0.002767754	0.0042821148	0.006362166	0.017015856	0.003895406	0.00909114266666667	0.007922316	0.018152386	0.006513352	0.001483955	0.009390072	0.0086924162
17	5-Hydroxylysine	amino acids	0.030522627	0.050635173	0.041179327	0.020022829	0.024407427	0.0333534766	0.022218180	0.015242076	0.007917842	0.017408558	0.011569879	0.014871307	0.033057308	0.015090745	0.025333110	0.020899497	0.024153526	0.0237068372	0.021385467	0.024674482	0.039929817	0.0286632553333333	0.032819299	0.050308446	0.020253736	0.027778929	0.021585174	0.0305491168
181	5-Hydroxymethylfurfural	Carbonyl compounds	0.01195928	0.01651521	0.02401321	0.01434535	0.01953423	0.017273456	0.03171086	0.08657505	0.07771997	0.03956553	0.11962389	0.07103906	0.04440725	0.04164464	0.03689646	0.04792127	0.07201104	0.048576132	0.01841473	0.06160382	0.02856627	0.03619494	0.01709036	0.02993770	0.01186033	0.01614291	0.02987430	0.02098112
528	5-Hydroxymethyluracil	Nucleotide and its derivates	0.012870844	0.005710500	0.013392692	0.008122439	0.005258454	0.0090709858	0.006252233	0.003711802	0.005938503	0.003157751	0.005827406	0.004977539	0.006223420	0.006511008	0.008493697	0.005688811	0.005816157	0.0065466186	0.009815958	0.004799047	0.010551850	0.00838895166666667	0.008321843	0.003884097	0.006128009	0.005914932	0.005264546	0.0059026854
335	5-Hydroxytryptophan	Alkaloids	4.237323e-02	8.326505e-02	4.537541e-02	6.373863e-02	4.768610e-02	0.056487684	3.740311e-02	2.186422e-02	1.990134e-02	2.686836e-05	4.216441e-02	0.024271989672	8.608566e-02	3.287781e-02	2.273326e-02	5.210859e-02	3.498291e-02	0.045757646	2.283835e-02	7.095661e-02	2.524886e-02	0.0396812733333333	5.862035e-02	5.196995e-02	1.152156e-01	6.677664e-02	5.664260e-02	0.069845028
286	5-O-Caffeoylshikimic acid	Phenylpropanoids	0.006237810	0.006582454	0.006043169	0.002447176	0.001052639	0.0044726496	0.004020106	0.006892595	0.005478202	0.004040574	0.010558820	0.0061980594	0.006361398	0.001205359	0.008489501	0.002018452	0.001733834	0.0039617088	0.002817657	0.002802198	0.004534009	0.00338462133333333	0.003519663	0.004848293	0.008493144	0.007812973	0.011863272	0.007307469
201	5-oxoproline	Amino acid and derivatives	0.20953904	0.19959332	0.10731658	0.24788450	0.16058800	0.184984288	0.15510421	0.15924267	0.15942047	0.18702611	0.14690434	0.16153956	0.68856595	0.67125077	0.47189492	0.81887599	0.64778589	0.659674704	0.24922981	0.17545226	0.16989818	0.198193416666667	0.14800366	0.06865940	0.14222492	0.06479784	0.12403491	0.109544146
183	5-Phenyl-1,3-oxazinane-2,4-dione	Benzene and substituted derivatives	0.032275704	0.021804865	0.058713624	0.047473078	0.021300972	0.0363136486	0.008969518	0.036813683	0.017888969	0.021447446	0.030206236	0.0230651704	0.051643049	0.080216226	0.008355728	0.018910680	0.028916580	0.0376084526	0.026747103	0.029016839	0.028400736	0.0280548926666667	0.024000439	0.031776340	0.034750938	0.022447978	0.020158412	0.0266268214
255	5'-S-Methyl-5'-thioadenosine	Nucleotide and its derivates	7.41815923	12.50652724	7.12628586	11.49682417	7.36441918	9.182443136	34.91537890	33.06058145	33.61902851	34.43384161	34.30528593	34.06682328	9.01170449	10.82177440	13.34726468	18.67271118	11.22199503	12.615089956	16.08622962	14.60206484	11.51607432	14.0681229266667	0.43804795	1.11533581	0.01511411	0.58932513	0.75915814	0.583396228
153	5-Thymidylic acid	Pyrimidine nucleotides	0.0046513811	0.0004616132	0.0015862143	0.0004280996	0.0005130132	0.00152806428	0.0016635741	0.0003766010	0.0007921563	0.0006447247	0.0011843709	0.0009322854	0.0033682956	0.0036158566	0.0259584021	0.0026311803	0.0028066923	0.00767608538	0.0028750909	0.0020283427	0.0056048715	0.00350276836666667	0.0016084658	0.0012753132	0.0031297425	0.0032524930	0.0058740300	0.0030280089
609	5-Tricosyl-1,3-benzenediol	Phenols	0.031814723	0.009874893	0.041212856	0.077079090	0.028067998	0.037609912	0.020531117	0.025406906	0.012178108	0.004688549	0.043997005	0.021360337	0.024788116	0.017382130	0.018292606	0.038748808	0.090463267	0.0379349854	0.046534593	0.029957280	0.023296190	0.0332626876666667	0.091926593	0.035175530	0.110339668	0.021524822	0.017954736	0.0553842698
56	6-(Furfurylamino)purine	Alkaloids	0.006358184	0.010318874	0.003749089	0.008219615	0.006727609	0.0070746742	0.015574127	0.025326178	0.006319088	0.007554084	0.009057145	0.0127661244	0.003351489	0.005400167	0.008975045	0.012074757	0.010681923	0.0080966762	0.012911450	0.008054575	0.006942869	0.00930296466666667	0.011537300	0.009224636	0.003737816	0.009586317	0.004080835	0.0076333808
706	6,7-Dehydroferruginol	Diterpenoids	0.018642333	0.014346996	0.013455753	0.012575623	0.016365015	0.015077144	0.010621465	0.011417763	0.010350741	0.011764195	0.009692220	0.0107692768	0.013088300	0.046354495	0.012124223	0.018012065	0.011190935	0.0201540036	0.005877014	0.026508947	0.012085192	0.0148237176666667	0.019715179	0.015270076	0.022369557	0.006336691	0.015681684	0.0158746374
721	6-Aminocaproic acid	Fatty Acyls	0.2243310	0.2260131	0.1271414	0.2431007	0.2088537	0.20588798	0.5633587	0.4757049	0.5133237	0.5642044	0.3843760	0.50019354	0.5668524	0.5688236	0.8285666	1.0270113	0.5552755	0.70930588	0.4182976	0.3241415	0.2944350	0.3456247	0.3851145	0.4375531	0.3035237	0.3498573	0.5673307	0.40867586
316	6-Deoxyjacareubin	Xanthones	0.002878675	0.002051536	0.005982927	0.012407557	0.009543135	0.006572766	0.018354199	0.020640013	0.011037131	0.017884549	0.011876009	0.0159583802	0.006544462	0.022206392	0.012527071	0.005529487	0.004543221	0.0102701266	0.017395039	0.016180877	0.014579167	0.0160516943333333	0.008303196	0.012083785	0.004087650	0.004815022	0.011871321	0.0082321948
261	6-Hydroxykaempferol	Flavonoids	0.001800647	0.004622472	0.004561280	0.006300475	0.001898527	0.0038366802	0.015192799	0.024197814	0.013194518	0.021999619	0.017738006	0.0184645512	0.011972569	0.007431233	0.009295000	0.008738964	0.014450256	0.0103776044	0.010568085	0.015620018	0.011106186	0.0124314296666667	0.009056140	0.016559676	0.006562907	0.002100095	0.003249564	0.0075056764
264	6-Hydroxystigmasta-4,22-dien-3-one	Steroids	0.013745255	0.013602594	0.019420380	0.007860385	0.021200892	0.0151659012	0.019054029	0.028719537	0.014157801	0.014359365	0.017561726	0.0187704916	0.038139369	0.031578203	0.029807881	0.029153968	0.011746404	0.028085165	0.006346750	0.042839703	0.009345522	0.0195106583333333	0.025816561	0.024188706	0.020362048	0.045924780	0.068957362	0.0370498914
593	7-(4-Hydroxyphenyl)-1-phenyl-4-hepten-3-one	Phenols	0.3190860	0.4875773	0.3828664	0.5512291	0.5578939	0.45973054	0.6051530	0.5070763	0.2566465	0.5998980	0.4621641	0.48618758	0.7226244	1.1595757	0.5735394	0.7147392	0.6141980	0.75693534	0.4779161	0.5245036	0.5372172	0.5132123	0.3248659	0.4576946	0.4711637	0.8963406	0.6846060	0.56693416
297	7,8-Dihydroxyflavone	Flavonoids	0.006315392	0.011456733	0.005038880	0.007465488	0.007401408	0.0075355802	0.009400550	0.013282176	0.013615503	0.018510851	0.009418367	0.0128454894	0.008851855	0.007371185	0.011628889	0.026038837	0.005524892	0.0118831316	0.008324286	0.017030220	0.008016389	0.0111236316666667	0.009941079	0.008584923	0.011421646	0.012815223	0.008975853	0.0103477448
702	7beta-(3-Ethyl-cis-crotonoyloxy)-1alpha-(2-methylbutyryloxy)-3,14-dehydro-Z-notonipetranone	Sesquiterpenoids	0.007784024	0.038004384	0.013275790	0.005989893	0.017440547	0.0164989276	0.005357676	0.009796807	0.006347841	0.002198445	0.063034809	0.0173471156	0.024386255	0.005469685	0.015985762	0.025193372	0.062904717	0.0267879582	0.004608055	0.014835067	0.008696008	0.00937971	0.016727010	0.002475594	0.051183743	0.003500009	0.001204716	0.0150182144
224	7-Ethoxycoumarin	Coumarins	0.02976996	0.03804293	0.02234150	0.05981418	0.01667273	0.03332826	0.03040386	0.02299956	0.01668509	0.02349872	0.02086061	0.022889568	0.02543118	0.02757935	0.04292455	0.02874222	0.03005155	0.03094577	0.02118732	0.01752121	0.03086902	0.0231925166666667	0.08106743	0.02277066	0.03436441	0.02642009	0.02066025	0.037056568
526	7-Ethyl-10-Hydroxycamptothecin	Alkaloids	0.0063388016	0.0046121845	0.0008999309	0.0068213074	0.0047319545	0.00468083578	0.0109287892	0.0082610201	0.0149757628	0.0108701285	0.0073508272	0.01047730556	0.0164791973	0.0099512412	0.0163196833	0.0200335793	0.0179968371	0.01615610764	0.0060571536	0.0041918692	0.0113844164	0.0072111464	0.0084322583	0.0143464076	0.0047843466	0.0113558572	0.0022392828	0.0082316305
765	7-Methylguanine	Imidazopyrimidines	0.005336208	0.019283471	0.006851622	0.013755035	0.008175590	0.0106803852	0.006670993	0.017219253	0.013854612	0.010920196	0.010833871	0.011899785	0.057586790	0.066056205	0.112322481	0.053347106	0.091754653	0.076213447	0.054943202	0.008649457	0.042026961	0.03520654	0.049330571	0.029584278	0.020476837	0.067214327	0.083914919	0.0501041864
176	7-Methylxanthine	Nucleotide and its derivates	0.009884603	0.009225228	0.007403457	0.007600359	0.009295295	0.0086817884	0.005657266	0.017559819	0.015436373	0.015649040	0.027349219	0.0163303434	0.010035280	0.006488986	0.010893094	0.011092610	0.007552254	0.0092124448	0.005474977	0.006928585	0.002672812	0.005025458	0.011685683	0.018500361	0.008993125	0.008082069	0.013078369	0.0120679214
670	7-Oxo-beta-sitosterol	Steroids and steroid derivatives	0.03623126	0.05690432	0.11694349	0.03071414	0.14915096	0.077988834	0.07588668	0.28589453	0.04209176	0.03904746	0.34019586	0.156623258	0.07501851	0.07763740	0.32342331	0.33799505	0.42906722	0.248628298	0.06608098	0.11801673	0.02477518	0.0696242966666667	0.13400399	0.07188612	0.06364908	0.32052298	0.27869153	0.17375074
301	8,9-DiHETrE	Fatty Acyls	2.075448	2.827522	1.404806	1.956292	2.984085	2.2496306	1.986743	1.933226	1.258165	1.387712	1.847681	1.6827054	3.800038	6.831211	5.254078	5.487341	5.400622	5.354658	2.386953	2.175858	2.043795	2.202202	1.429274	2.247249	2.436874	3.830976	2.510120	2.4908986
220	8-Amino-7-oxononanoic acid	Alkaloids	0.004086628	0.005979325	0.006482685	0.006125843	0.001976117	0.0049301196	0.005926348	0.002156150	0.002225330	0.002530618	0.006565165	0.0038807222	0.011314562	0.012422616	0.011000036	0.006408219	0.009655692	0.010160225	0.003574701	0.005133233	0.010521860	0.00640993133333333	0.003112292	0.003501462	0.003284332	0.002401139	0.005536995	0.003567244
506	8-Gingerol	Phenols	0.011950910	0.002779354	0.003484751	0.006507053	0.005541719	0.0060527574	0.013669041	0.014591759	0.017090518	0.016461581	0.013193711	0.015001322	0.002875270	0.007940386	0.004881306	0.004980087	0.003419053	0.0048192204	0.008966505	0.006927145	0.014549926	0.0101478586666667	0.004319416	0.002708022	0.013213752	0.005610505	0.012803088	0.0077309566
564	8-Methylnonenoate	Fatty Acyls	0.03848947	0.03711028	0.03814423	0.02216661	0.04337055	0.035856228	0.03693079	0.04229416	0.05416667	0.02924780	0.06767958	0.0460638	0.03484082	0.04063072	0.08064175	0.06474484	0.02860702	0.04989303	0.07161849	0.05613531	0.04073157	0.05616179	0.02585107	0.01570398	0.02906753	0.02617135	0.06011305	0.031381396
285	9,10-DHOME	Fatty Acyls	0.03255534	0.05106140	0.05210075	0.04389233	0.04359745	0.044641454	0.01096455	0.04745677	0.02932693	0.03461338	0.11328012	0.04712835	0.02263977	0.11508607	0.03605429	0.02815846	0.01380377	0.043148472	0.01985291	0.02124911	0.04536191	0.02882131	0.01734956	0.04990493	0.06197080	0.04411004	0.07830594	0.050328254
372	9-Hydroxycalabaxanthone	Xanthones	0.054320144	0.018916608	0.016329908	0.013408649	0.026239371	0.025842936	0.003182547	0.004205571	0.006517765	0.010606313	0.003806501	0.0056637394	0.014955768	0.023993900	0.003608239	0.002811515	0.008690802	0.0108120448	0.006376213	0.006990297	0.005482136	0.006282882	0.020127474	0.010262929	0.004056659	0.017830965	0.058583382	0.0221722818
247	9-Methoxy-alpha-lapachone	Quinones	0.02402084	0.02674497	0.02250125	0.02805082	0.04871187	0.03000595	0.04047158	0.14229241	0.03244840	0.05666114	0.04740157	0.06385502	0.04878105	0.03132142	0.02017062	0.02325598	0.03149805	0.031005424	0.02942141	0.02641340	0.08304180	0.0462922033333333	0.01900035	0.01687374	0.03000789	0.01507735	0.02534836	0.021261538
341	Abrine	Alkaloids	0.005368809	0.005360567	0.019484259	0.010159605	0.008051878	0.0096850236	0.014181917	0.016861784	0.006668392	0.003345733	0.016135655	0.0114386962	0.022317113	0.013433112	0.009970785	0.024671837	0.016151739	0.0173089172	0.010896654	0.003385433	0.017545488	0.0106091916666667	0.018616048	0.016454417	0.018510591	0.016721519	0.009604409	0.0159813968
631	Absinthiin	Triterpenoids	0.019435392	0.010145658	0.006468410	0.008390531	0.008232660	0.0105345302	0.012156461	0.017286150	0.009208439	0.002554698	0.024477140	0.0131365776	0.013731035	0.016017249	0.004751859	0.007743612	0.005445983	0.0095379476	0.011382662	0.006338949	0.003656718	0.00712610966666667	0.001484736	0.004734799	0.003245479	0.009036740	0.001795014	0.0040593536
371	Abyssinone V	Flavonoids	0.05564842	0.02795564	0.01143882	0.01168718	0.01052360	0.023450732	0.01122976	0.01670065	0.01247970	0.02551440	0.02167752	0.017520406	0.08054634	0.12732350	0.10935916	0.07690989	0.10920683	0.100669144	0.02551253	0.01981599	0.02734885	0.02422579	0.01488328	0.03273286	0.03172244	0.03047009	0.03153325	0.028268384
327	Acanthoside B	Lignans	0.003138528	0.003608591	0.011312335	0.004477206	0.003972898	0.0053019116	0.018138483	0.015622052	0.017996731	0.009562057	0.016894819	0.0156428284	0.009220460	0.020199459	0.006455172	0.009014044	0.014335042	0.0118448354	0.006448712	0.018671709	0.003923895	0.00968143866666667	0.008965897	0.001351430	0.008952064	0.010098735	0.009579560	0.0077895372
177	Acetovanillone	Phenols	0.02546454	0.02596309	0.04931028	0.03780368	0.02439572	0.032587462	0.02818629	0.03868934	0.03757135	0.03942766	0.02349105	0.033473138	0.02619619	0.02112089	0.02491901	0.03001880	0.02661717	0.025774412	0.19426944	0.03811806	0.02440006	0.0855958533333333	0.01496452	0.03172192	0.03764891	0.01798024	0.03539402	0.027541922
363	Acetyl tryptophan	Amino acid and derivatives	0.02926578	0.02955933	0.03091407	0.03824508	0.02161699	0.02992025	0.02011682	0.01330663	0.02482686	0.01553177	0.03614328	0.021985072	0.05714765	0.05527229	0.03612631	0.03640742	0.04673458	0.04633765	0.01917479	0.05981825	0.01779635	0.03226313	0.03448245	0.01607938	0.07261365	0.02357588	0.04766685	0.038883642
618	Actinidic acid	Triterpenoids	0.0034030834	0.0026364371	0.0053474330	0.0017307510	0.0008953819	0.00280261728	0.0011079043	0.0048455672	0.0027170362	0.0034784729	0.0022568822	0.00288117256	0.0339001397	0.0059244115	0.0026787075	0.0181115202	0.0107144524	0.01426584626	0.0164785110	0.0023244081	0.0056559465	0.0081529552	0.0009785302	0.0055829990	0.0033727123	0.0050459981	0.0020601040	0.00340806872
188	Adenosine	Nucleotide and its derivates	38.20976100	68.86557968	48.07544015	70.87718314	71.11969458	59.42953171	102.99603273	95.76016977	81.65026196	82.53953714	0.07908454	72.605017228	25.93039696	0.11315805	34.87342127	0.11043000	37.66291905	19.738065066	69.24591943	81.65610987	71.51077704	74.1376021133333	108.30391333	109.54051299	0.04035937	89.95445851	134.29046082	88.425941004
265	Adenosine 3'-monophosphate	Nucleotide and its derivates	0.026685539	0.029649332	0.051945195	0.042333569	0.016974929	0.0335177128	0.013042566	0.004773559	0.007589516	0.005631510	0.002312873	0.0066700048	0.482332405	0.032931504	0.032769102	0.041244750	0.051609137	0.1281773796	0.020591661	0.111720919	0.106054596	0.0794557253333333	0.008786384	0.023076124	0.019419928	0.010117949	0.012245956	0.0147292682
73	Aflatoxin B1	Coumarins and derivatives	0.011539339	0.016610946	0.003805585	0.018379090	0.006894093	0.0114458106	0.010712933	0.008753604	0.010754074	0.013855121	0.012527091	0.0113205646	0.014448992	0.015148196	0.009437204	0.012870349	0.019416932	0.0142643346	0.003762118	0.018425107	0.012610492	0.011599239	0.015771656	0.009046504	0.010969910	0.020001769	0.004582480	0.0120744638
500	Afzelin	Flavonoids	0.002946099	0.009669092	0.006337252	0.008448338	0.006244172	0.0067289906	0.083851938	0.074346782	0.044188673	0.083193200	0.045621543	0.0662404272	0.011785570	0.029563570	0.011766175	0.013883401	0.022918215	0.0179833862	0.006537911	0.037998562	0.020389949	0.0216421406666667	0.010486236	0.010437273	0.009227766	0.012754481	0.005798489	0.009740849
442	Agrocybenine	Alkaloids	0.016301733	0.009267380	0.004441232	0.009078030	0.010933934	0.0100044618	0.069152754	0.296597570	0.078423848	0.358634771	0.043565308	0.1692748502	0.096531975	0.061068920	0.117143325	0.122295619	0.105928223	0.1005936124	0.097240535	0.109501570	0.064813169	0.0905184246666667	0.013418928	0.051160028	0.017086027	0.008974802	0.028672825	0.023862522
291	AICAR	Imidazole ribonucleosides and ribonucleotides	0.648442207	0.535073773	0.027564855	0.485217849	0.932271135	0.5257139638	0.007003652	0.420723974	0.602996297	0.028494012	0.021252356	0.2160940582	0.038691791	0.499861952	0.546515990	0.534954260	0.765004824	0.4770057634	0.020370955	0.418085230	0.018154151	0.152203445333333	0.348479239	0.046661852	0.546787645	0.399943115	0.770064301	0.4223872304
112	Albiflorin	Monoterpenoids	0.008058655	0.004314401	0.011164781	0.005209402	0.001501361	0.00604972	0.002549327	0.004521404	0.011560188	0.014003669	0.007430976	0.0080131128	0.001431607	0.001658807	0.002873180	0.003999224	0.001527094	0.0022979824	0.007318581	0.011468738	0.001128497	0.00663860533333333	0.001694085	0.001873074	0.002889080	0.001680475	0.003239300	0.0022752028
450	Alisol A	Triterpenoids	0.006494698	0.004472306	0.010516464	0.008592640	0.020620566	0.0101393348	0.004655044	0.007793825	0.007026996	0.007761112	0.006408738	0.006729143	0.003550716	0.011209523	0.006650174	0.013507886	0.006552291	0.008294118	0.009243950	0.005326769	0.009022131	0.00786428333333333	0.015667782	0.016644660	0.009195132	0.014287497	0.005230108	0.0122050358
782	Alizarin 2-methyl ether	Anthraquinones	0.08226174	0.21592123	0.09455157	0.16418252	0.31056430	0.173496272	0.05569396	0.10523779	0.05268791	0.07651469	0.05910001	0.069846872	0.06120203	0.04737462	0.08302088	0.04254207	0.07251037	0.061329994	0.07434791	0.06738323	0.05628199	0.0660043766666667	0.03417710	0.03822793	0.02122346	0.01687650	0.01772475	0.025645948
339	Allicin	Miscellaneous	0.02648607	0.02357069	0.04599883	0.02430095	0.01906251	0.02788381	0.04475165	0.01387946	0.01076555	0.02171862	0.01518511	0.021260078	0.01931599	0.02097992	0.03923422	0.04692605	0.02121835	0.029534906	0.03270964	0.02159459	0.02360304	0.02596909	0.03366022	0.01517234	0.02186501	0.02920610	0.02426434	0.024833602
395	Alliin	Miscellaneous	0.02768968	0.02371054	0.04641964	0.02032385	0.02780197	0.029189136	0.02009188	0.02016398	0.01993462	0.01891191	0.02249227	0.020318932	0.03181604	0.03447648	0.01913369	0.03796617	0.02056044	0.028790564	0.02227496	0.01532843	0.02907660	0.0222266633333333	0.01358665	0.02271222	0.02156834	0.02209857	0.03275518	0.022544192
580	Allocryptopine	Alkaloids	0.003106140	0.018726768	0.223915574	0.063586052	0.009313444	0.0637295956	0.050571896	0.008605845	0.018749639	0.011951944	0.015783670	0.0211325988	0.031507453	0.043761579	0.049844735	0.038901036	0.034918503	0.0397866612	0.053908215	0.048420378	0.032735027	0.0450212066666667	0.175326317	0.010827721	0.013103658	0.025768449	0.032195066	0.0514442422
676	Allura Red AC	Miscellaneous	0.016746152	0.014789625	0.004974130	0.024197803	0.002068630	0.012555268	0.010399655	0.008359754	0.004023175	0.005228964	0.012337541	0.0080698178	0.005311460	0.013665646	0.005839212	0.016472587	0.030041721	0.0142661252	0.013258396	0.015720921	0.020644802	0.016541373	0.006749501	0.012402869	0.001307077	0.007741991	0.010478521	0.0077359918
113	Aloin A	Anthraquinones	0.019922835	0.012369703	0.014580174	0.007445098	0.012778277	0.0134192174	0.007964361	0.008122588	0.004157864	0.007332928	0.011965441	0.0079086364	0.017862701	0.020141976	0.008705815	0.009466493	0.028694169	0.0169742308	0.009339075	0.006493417	0.007076837	0.007636443	0.007221458	0.013270852	0.003511172	0.013806215	0.011782639	0.0099184672
384	Aloperine	Alkaloids	0.06197852	0.03109843	0.03678240	0.02692141	0.03698848	0.038753848	0.03801132	0.03129095	0.03897992	0.02813529	0.05247440	0.037778376	0.02434999	0.03620805	0.05022286	0.02861989	0.04979882	0.037839922	0.02058280	0.04499600	0.02922481	0.0316012033333333	0.03522549	0.05096761	0.05558811	0.04188744	0.02404843	0.041543416
799	alpha-Cyperol	Prenol lipids	0.020821636	0.014757393	0.017959939	0.016802782	0.019943072	0.0180569644	0.008750434	0.012155638	0.007239097	0.014366769	0.019653399	0.0124330674	0.023899970	0.016117558	0.014824543	0.014540339	0.025935782	0.0190636384	0.012681395	0.021907205	0.020856581	0.018481727	0.023197215	0.010770768	0.023375254	0.017132108	0.013639137	0.0176228964
586	alpha-Hexylcinnamaldehyde	Phenols	0.02379932	0.01171730	0.01798275	0.01846244	0.01905970	0.018204302	0.02689628	0.01630042	0.01762669	0.02290222	0.02522774	0.02179067	0.01579293	0.01640669	0.01040567	0.03190493	0.02111800	0.019125644	0.02216327	0.02414854	0.03335132	0.0265543766666667	0.01673967	0.03185107	0.01479456	0.02477506	0.02049660	0.021731392
444	alpha-Irone	Prenol lipids	0.07963505	0.05322125	0.06695224	0.04100793	0.03338387	0.054840068	0.31102747	0.28834290	0.26879304	0.17102462	0.32702996	0.273243598	0.15159526	0.20793936	0.16355315	0.21921003	0.20837479	0.190134518	0.11570232	0.11629866	0.07952657	0.103842516666667	0.04803589	0.08102768	0.05866735	0.06586941	0.08807614	0.068335294
120	Alpha-Lactose	Organooxygen compounds	0.002289730	0.012491773	0.018529762	0.014633150	0.010701619	0.0117292068	0.004808911	0.007768422	0.014080022	0.007978380	0.005773711	0.0080818892	0.013727371	0.043047844	0.025576093	0.059044687	0.008778033	0.0300348056	0.030616950	0.004060089	0.016649272	0.0171087703333333	0.017387713	0.014586004	0.022747774	0.010228900	0.017540326	0.0164981434
392	Alpha-Obscurine	Alkaloids	0.3011530	0.5434348	0.3989033	0.4734300	0.5194688	0.44727798	0.2676933	0.3106172	0.3395500	0.3704895	0.3425650	0.326183	0.7044380	0.8513852	0.9093083	0.7203574	0.7236383	0.78182544	0.4276359	0.3890503	0.3773810	0.3980224	0.5817254	0.6502724	0.4215913	0.4722745	0.5353577	0.53224426
660	alpha-Peltatin	Lignans	0.01896365	0.02773252	0.01270221	0.01291006	0.01279104	0.017019896	0.01085788	0.02241126	0.02811060	0.01430934	0.01435397	0.01800861	0.03105526	0.03631088	0.21691124	0.10487032	0.03834033	0.085497606	0.04207864	0.03089698	0.01913220	0.0307026066666667	0.02299464	0.03198493	0.02965090	0.02649363	0.02831544	0.027887908
700	alpha-Tocopherol	Phenols	0.08870583	0.34611278	0.56328959	0.34649109	0.69741773	0.408403404	0.01519675	0.53814637	0.04118518	0.03759031	1.04906232	0.336236186	0.94384481	0.24506030	1.47649226	0.12823727	1.27855858	0.814438644	0.06003427	1.06266641	0.42053423	0.514411636666667	0.07694747	0.12776302	0.64454022	1.23732558	0.09832946	0.43698115
781	alpha-Zearalenol	Macrolides and analogues	0.091248926	0.110566885	0.020638610	0.009852285	0.108122204	0.068085782	0.006849572	0.165326740	0.108336734	0.094435867	0.008445059	0.0766787944	0.014502729	0.258903060	0.034408445	0.061529736	0.022898415	0.078448477	0.062864363	0.005337957	0.011918582	0.0267069673333333	0.019151630	0.019201074	0.015742375	0.025291318	0.139845551	0.0438463896
449	Alphitolic acid	Triterpenoids	0.005495629	0.021213261	0.013105191	0.015398922	0.053974489	0.0218374984	0.034837917	0.013846506	0.019861816	0.021416703	0.025726361	0.0231378606	0.012261001	0.012753877	0.018990242	0.014826653	0.026629144	0.0170921834	0.015154802	0.010411588	0.018728818	0.0147650693333333	0.008082532	0.031296641	0.016886912	0.027444996	0.029848658	0.0227119478
111	Alternariol	Phenols	0.006457623	0.007891971	0.011094530	0.006915735	0.009789916	0.008429955	0.003124811	0.004496183	0.005608156	0.010470915	0.009986320	0.006737277	0.006269137	0.010896496	0.003008739	0.008194067	0.006469985	0.0069676848	0.010421581	0.006774786	0.005102517	0.00743296133333333	0.005690333	0.008718276	0.006528073	0.010799843	0.011551962	0.0086576974
791	Amabiline	Alkaloids	0.2253623	0.2138316	0.2285401	0.3033414	0.4374188	0.28169884	0.2655567	0.3772507	0.2414468	0.2622081	0.2713250	0.28355746	0.3682237	0.5613413	0.3538471	0.6211684	0.3644196	0.45380002	0.2906820	0.3357509	0.2720944	0.2995091	0.3150077	0.3605923	0.3504623	0.5104164	0.3623833	0.3797724
100	Amentoflavone	Flavonoids	0.002509007	0.004631848	0.002487141	0.002593781	0.002758473	0.00299605	0.001513181	0.004747993	0.002024539	0.003317237	0.003584419	0.0030374738	0.005636010	0.003899973	0.009841367	0.002131979	0.005652839	0.0054324336	0.002293641	0.001094082	0.003981252	0.002456325	0.003253139	0.005893036	0.010300985	0.008066126	0.007993878	0.0071014328
569	Amygdalin	Phenols	0.0090189917	0.0051733897	0.0005624419	0.0052490874	0.0119683273	0.0063944476	0.0072935941	0.0133548405	0.0035193144	0.0045720833	0.0246466252	0.0106772915	0.0072386183	0.0090370412	0.0168196985	0.0061995169	0.0038324289	0.00862546076	0.0054319400	0.0111909674	0.0072539828	0.0079589634	0.0040633437	0.0122756167	0.0092068857	0.0026477301	0.0066097982	0.00696067488
338	Anabasine	Alkaloids	0.009732642	0.008100249	0.007017123	0.003194136	0.009326250	0.00747408	0.083640276	0.098169374	0.013149457	0.017129661	0.015315739	0.0454809014	0.010286572	0.023169805	0.008936297	0.009615556	0.015426754	0.0134869968	0.026121543	0.002813871	0.004531296	0.01115557	0.009073047	0.016985959	0.010918762	0.012009250	0.011839341	0.0121652718
636	Anacrotine	Alkaloids	0.002970941	0.007820150	0.008199296	0.008608818	0.014634598	0.0084467606	0.012505173	0.026780763	0.015280412	0.018875221	0.011487029	0.0169857196	0.017089399	0.020458845	0.013241749	0.017921017	0.026067111	0.0189556242	0.008338270	0.008550820	0.011667629	0.00951890633333333	0.009507341	0.019690308	0.019296217	0.019338396	0.026043766	0.0187752056
623	Angelicin	Phenylpropanoids	0.02199982	0.01877277	0.02154701	0.03536063	0.03420384	0.026376814	0.04912450	0.04193856	0.02983099	0.04129834	0.03769791	0.03997806	0.02261711	0.01961133	0.02768192	0.02925368	0.01293136	0.02241908	0.01909649	0.03133643	0.02663260	0.0256885066666667	0.01851456	0.05654053	0.03332012	0.02083005	0.04036452	0.033913956
523	Angustifoline	Alkaloids	0.043626707	0.009642733	0.006909935	0.001332833	0.024297767	0.017161995	0.002634156	0.002228843	0.004092524	0.002967925	0.040680708	0.0105208312	0.015266102	0.010045292	0.005839759	0.033361943	0.021308629	0.017164345	0.009154174	0.011453993	0.010253008	0.0102870583333333	0.016976552	0.018956214	0.017467777	0.008223282	0.006560443	0.0136368536
278	Anisatin	Sesquiterpenoids	0.01750891	0.01227691	0.02438566	0.02563198	0.02577345	0.021115382	0.05449648	0.04952812	0.04563105	0.04382557	0.02619767	0.043935778	0.01958179	0.02940280	0.01811993	0.03341991	0.01922059	0.023949004	0.02512079	0.02106875	0.03155521	0.0259149166666667	0.01473889	0.01955795	0.02296764	0.02631609	0.03070152	0.022856418
161	Anthranilic acid	Benzoic acid derivatives	0.010326197	0.007710446	0.010909507	0.015203198	0.014269034	0.0116836764	0.003656517	0.005308937	0.020723445	0.007592183	0.005730445	0.0086023054	0.009938401	0.022370291	0.013389358	0.010952745	0.024340247	0.0161982084	0.016673499	0.014948235	0.007435957	0.0130192303333333	0.011651125	0.037292204	0.009551670	0.011539657	0.010678420	0.0161426152
31	Apigenin	flavonoids	5.220422e-02	2.983604e-02	6.605428e-02	5.068061e-02	1.807319e-02	0.043369668	1.531958e-02	2.780807e-02	1.948084e-02	4.677600e-02	6.919233e-02	0.035715364	3.720499e-02	3.373134e-02	3.303587e-02	3.917869e-05	4.915320e-02	0.030632915738	1.946807e-02	3.727524e-02	2.027229e-02	0.0256718666666667	2.250391e-02	3.491413e-02	4.963651e-02	3.856262e-02	1.918470e-02	0.032960374
492	Apiin	Flavonoids	3.785508e-03	3.012479e-03	4.017389e-05	6.276135e-03	1.519312e-02	0.005661483178	6.004966e-03	8.053789e-04	1.524553e-03	1.369469e-03	7.000534e-03	0.00334098018	1.997703e-03	1.172558e-03	1.010285e-03	1.988777e-03	5.511565e-04	0.0013440959	4.676771e-03	8.057647e-03	5.673337e-03	0.00613591833333333	2.380173e-03	7.960397e-03	4.051884e-03	3.585882e-03	3.533140e-03	0.0043022952
603	Arachidonic acid	Fatty Acyls	8.66775977	1.69635395	0.03705723	0.19462804	0.71959970	2.263079738	0.03743726	0.04243566	0.02924738	0.04945488	0.24558278	0.080831592	0.10025433	0.08925080	0.04149331	0.29020959	0.09342910	0.122927426	0.43258744	0.53118384	0.41677956	0.460183613333333	0.06745100	0.36970052	0.26933879	0.20661124	0.06772531	0.196165372
155	Arbutin	Phenols	1.210630e-03	2.254103e-03	4.017389e-05	3.030509e-03	4.185596e-05	0.00131545437	2.048034e-01	1.017356e-01	1.499158e-01	3.724968e-03	1.645072e-01	0.1249373936	2.360570e-03	1.220170e-02	7.875569e-03	3.800272e-02	6.144223e-03	0.0133169564	4.483054e-03	1.009636e-03	3.738967e-02	0.01429412	1.290021e-03	1.467715e-03	1.505954e-03	4.712592e-05	1.274722e-03	0.001117107584
379	Artemisinin	Sesquiterpenoids	1.439235	2.037655	1.340348	1.827694	2.805487	1.8900838	1.564138	1.718166	1.127214	2.051043	1.758920	1.6438962	2.110652	3.705895	1.643047	2.457033	1.720087	2.3273428	2.079661	2.136679	1.430234	1.88219133333333	1.268728	2.033557	1.776221	3.130929	2.670484	2.1759838
757	Ascorbic acid	Vitamins	0.03556508	0.02077431	0.01936583	0.07645636	0.04647750	0.039727816	0.12672367	0.10176672	0.13583884	0.13955574	0.12099477	0.124975948	0.04200044	0.03665185	0.03426611	0.04593713	0.05156598	0.042084302	0.05978655	0.07018084	0.05437749	0.0614482933333333	0.02973280	0.03892609	0.03592191	0.02726122	0.02723084	0.031814572
739	Asebogenin	Chalcones	0.013513024	0.005986753	0.009263379	0.006977620	0.011620262	0.0094722076	0.005787958	0.007248474	0.010308618	0.010452275	0.015259324	0.0098113298	0.013785599	0.017242558	0.008601216	0.012051370	0.009600152	0.012256179	0.007236921	0.018484616	0.015103585	0.013608374	0.011234962	0.008229174	0.020519251	0.012683760	0.018365768	0.014206583
254	Asp-Phe methyl ester	Carboxylic acids and derivatives	0.0035145683	0.0241287410	0.0227164080	0.0005787182	0.0492650061	0.02004068832	0.0015695011	0.0027975401	0.0004599062	0.0367018528	0.0004833485	0.00840242974	0.0319356535	0.0197930337	0.0119674832	0.0149240960	0.0129654313	0.01831713954	0.0031380291	0.0314123497	0.0352943040	0.0232815609333333	0.1723557086	0.0046886164	0.0007868941	0.0014485884	0.0026677874	0.03638951898
345	Astaxanthin	Miscellaneous	0.011827105	0.055053984	0.013317644	0.007643713	0.008563266	0.0192811424	0.037771188	0.035335830	0.024669303	0.017751164	0.011498260	0.025405149	0.007820528	0.007175474	0.000039805	0.011024826	0.009885407	0.007189208	0.030542879	0.014269452	0.015196136	0.0200028223333333	0.012598672	0.007133757	0.010769442	0.010632344	0.006152428	0.0094573286
44	Astragalin	flavonoids	1.954257e-02	1.759738e-01	7.704035e-03	1.776315e-02	7.353788e-03	0.0456674686	1.061254e+02	3.353290e+01	3.702024e+01	5.319751e+01	1.031355e+02	66.60231	2.597971e+00	5.949449e+00	5.256012e+00	4.389174e+00	5.324650e+00	4.7034512	3.590949e+01	1.628580e+01	2.878095e+01	26.99208	7.786585e-03	4.926743e-01	1.341616e-02	2.937494e-01	3.414877e-01	0.229822829
317	Astrocasine	Alkaloids	0.003440779	0.002752415	0.002059469	0.002890451	0.003133726	0.002855368	0.004751344	0.007651665	0.003887060	0.003146999	0.008067098	0.0055008332	0.003106627	0.004556447	0.001916530	0.002685322	0.003785403	0.0032100658	0.002371947	0.002131964	0.002502188	0.00233536633333333	0.005720451	0.003088068	0.007803412	0.004700773	0.005504673	0.0053634754
552	Atherosperminine	Alkaloids	0.009960340	0.005208609	0.005482483	0.010735647	0.016058566	0.009489129	0.005926367	0.009320479	0.009184990	0.005596799	0.004307099	0.0068671468	0.009120181	0.008225060	0.004624790	0.007891047	0.004794266	0.0069310688	0.004131224	0.014282135	0.004201457	0.007538272	0.017224406	0.012648911	0.017800799	0.006529312	0.012540834	0.0133488524
280	Aurantio-obtusin	Anthraquinones	0.02558347	0.02334589	0.03753917	0.02328104	0.02621331	0.027192576	0.31459915	0.37590083	0.36442021	0.34941862	0.27887011	0.336641784	0.05559733	0.04424225	0.03494886	0.03329084	0.05091435	0.043798726	0.10162474	0.13932033	0.09572655	0.112223873333333	0.04438138	0.02658232	0.04793150	0.06841356	0.04262975	0.045987702
7	Avicularin	flavonoids	0.003473663	0.003469908	0.005996184	0.007916457	0.007929315	0.0057571054	0.003733666	0.081944602	0.138737885	0.216483205	0.196270119	0.1274338954	0.011146396	0.108495091	0.024512457	0.010268743	0.113903209	0.0536651792	0.003616784	0.087163613	0.006110811	0.0322970693333333	0.006686895	0.013480857	0.009897605	0.014660770	0.008760234	0.0106972722
93	Azelaic Acid	Organic acids	0.0009747862	0.0023690537	0.0019550323	0.0009009720	0.0442322255	0.01008641394	0.0014798239	0.4561069463	0.3976252192	0.3677150243	0.0050266238	0.2455907275	0.0919962443	0.0044689703	0.0037876144	0.0037450552	0.1396984959	0.04873927602	0.1327289093	0.0017008714	0.0038615409	0.0460971072	0.0022752505	0.0089357568	0.0083914827	0.0022234853	0.0011289665	0.00459098836
1	Baicalein	flavonoids	0.004898441	0.002312332	0.006830540	0.003912217	0.004566137	0.0045039334	0.003721995	0.006480074	0.003558991	0.004267336	0.003787814	0.004363242	0.004280698	0.010464074	0.004028107	0.002712870	0.005059418	0.0053090334	0.002304304	0.005697851	0.004259120	0.00408709166666667	0.003775867	0.004241964	0.006747675	0.006250880	0.003287408	0.0048607588
359	Baicalin	Flavonoids	0.0026124806	0.0011089006	0.0005313273	0.0032148058	0.0023446327	0.0019624294	0.0069527807	0.0063100862	0.0052679522	0.0106011669	0.0059399194	0.00701438108	0.0027529318	0.0034859245	0.0028326877	0.0027283308	0.0064345092	0.0036468768	0.0021868334	0.0014012149	0.0034151863	0.00233441153333333	0.0018557548	0.0054328905	0.0067318291	0.0036855149	0.0064727846	0.00483575478
342	Baldrinal	Miscellaneous	0.03770287	0.04127232	0.03801859	0.02673991	0.06582681	0.0419121	0.06102218	0.02597330	0.01383015	0.04691058	0.02595346	0.034737934	0.02268514	0.03583334	0.03120028	0.03870690	0.03735744	0.03315662	0.04989571	0.03010317	0.04871510	0.04290466	0.02574408	0.05224178	0.03704912	0.04153468	0.04340347	0.039994626
543	Bellendine	Alkaloids	0.006378488	0.008434981	0.006825350	0.002601587	0.010391763	0.0069264338	0.011270021	0.009303976	0.005153918	0.024793925	0.003663320	0.010837032	0.016062957	0.006522889	0.012938340	0.016108557	0.014385497	0.013203648	0.007051621	0.011928923	0.006496988	0.00849251066666667	0.007847588	0.021014478	0.007101935	0.008100922	0.011272771	0.0110675388
764	Benzocaine	Benzene and substituted derivatives	12.875040	12.432825	6.435244	12.724941	7.116084	10.3168268	14.362309	12.712472	12.589382	13.269034	11.475662	12.8817718	11.890468	11.548067	14.482327	23.158252	16.825533	15.5809294	9.548031	10.890179	8.812401	9.75020366666667	8.012075	8.165352	6.537141	9.482454	8.498434	8.1390912
485	Benzoin	Stilbenes	0.02684661	0.03566702	0.02059629	0.01385564	0.03949476	0.027292064	0.08953905	0.09285502	0.09100548	0.04481968	0.11908173	0.087460192	0.03300449	0.03112829	0.06070882	0.02232425	0.03005740	0.03544465	0.05549034	0.06037854	0.02902910	0.0482993266666667	0.02806667	0.03412989	0.02253756	0.03067955	0.02602185	0.028287104
521	Benzoylagmatine		0.02972271	0.20678927	0.03435615	0.18852865	0.20753360	0.133386076	0.11908103	0.05844553	0.11854640	0.15041905	0.16661295	0.122620992	0.04261661	0.30317870	0.18376081	0.04467941	0.05389767	0.12562664	0.01710088	0.16269433	0.16470132	0.114832176666667	0.23522334	0.25543534	0.20755881	0.28327655	0.25070357	0.246439522
464	Benzyl cinnamate	Phenylpropanoids	0.012039053	0.010556499	0.007859060	0.002966098	0.011934135	0.009070969	0.020181600	0.019819758	0.012767573	0.020923606	0.020664625	0.0188714324	0.014549104	0.013869650	0.018449013	0.013697522	0.017683991	0.015649856	0.006124541	0.013003553	0.011801624	0.010309906	0.006530223	0.007475800	0.007437657	0.031122167	0.011768382	0.0128668458
294	Bergamotine	Coumarins	0.2848088	0.1967434	0.2084679	0.2823954	0.2990921	0.25430152	0.2384072	0.2206802	0.1638896	0.2526921	0.2719456	0.22952294	0.3282421	0.6456257	0.3859651	0.4005477	0.3348241	0.41904094	0.2316723	0.2666703	0.1642342	0.220858933333333	0.1534076	0.3120063	0.3519077	0.4025808	0.3183107	0.30764262
91	Bergenin	Phenols	3.764472e-03	2.373862e-03	1.205295e-03	1.189672e-03	8.424049e-03	0.00339147	2.880683e-03	1.005235e-03	9.224345e-04	7.698249e-04	1.020886e-03	0.00131981268	1.339418e-03	1.315590e-02	1.270546e-03	2.472544e-03	1.363774e-03	0.0039204364	9.828538e-04	8.823686e-03	3.275127e-05	0.00327976369	1.444866e-03	1.607828e-03	5.329376e-05	1.487044e-03	1.476515e-03	0.001213909352
617	beta-Asarone	Phenylpropanoids	0.006901946	0.003648339	0.004366472	0.007330792	0.002546129	0.0049587356	0.195264062	0.018130439	0.222893235	0.249635519	0.269990874	0.1911828258	0.041173556	0.019986147	0.028118197	0.024060575	0.032170396	0.0291017742	0.005767126	0.047243564	0.067583522	0.0401980706666667	0.002874764	0.011526826	0.007392521	0.010444931	0.008710095	0.0081898274
320	beta-Cryptoxanthin	Miscellaneous	0.005396906	0.004493231	0.008456145	0.001405459	0.011286698	0.0062076878	0.022230520	0.004759833	0.022021887	0.011064910	0.006794400	0.01337431	0.003248478	0.001743616	0.005935437	0.008012417	0.008994250	0.0055868396	0.020317044	0.005478851	0.019711245	0.0151690466666667	0.020782482	0.024812138	0.006136646	0.041734623	0.059549352	0.0306030482
684	Beta-Elemonic acid	Triterpenoids	0.067552039	0.058232994	0.006922301	0.025822911	0.027967763	0.0372996016	0.023653714	0.026685214	0.049220567	0.074058220	0.087555745	0.052234692	0.022612939	0.015699930	0.018057706	0.045274936	0.023210151	0.0249711324	0.006920523	0.023755431	0.010828201	0.0138347183333333	0.028461405	0.030461573	0.023894357	0.017639481	0.022654413	0.0246222458
304	beta-Lactose	Carbohydrates	0.019485193	0.024884909	0.005398810	0.029866754	0.003379371	0.0166030074	0.088363181	0.098458066	0.105663668	0.086747783	0.086353825	0.0931173046	0.047942549	0.025959674	0.034039348	0.039479489	0.051254470	0.039735106	0.017361716	0.041927300	0.043695244	0.0343280866666667	0.006394675	0.003375580	0.005722410	0.007594915	0.004574859	0.0055324878
361	Beta-mangostin	Xanthones	0.09224953	0.08923955	0.06627048	0.08977933	0.07143958	0.081795694	0.04362515	0.04649325	0.05320792	0.05089691	0.01858396	0.042561438	0.04661944	0.04300777	0.07744785	0.04028277	0.10268987	0.06200954	0.05071650	0.06625884	0.03898785	0.05198773	0.06113461	0.02207188	0.10352806	0.03403394	0.11418091	0.06698988
756	Betulalbuside A	Monoterpenoids	0.004476023	0.008195199	0.011068780	0.013728541	0.007876558	0.0090690202	0.011795253	0.008354910	0.008300091	0.014025522	0.015834163	0.0116619878	0.006101334	0.011425060	0.016556740	0.004778895	0.017225242	0.0112174542	0.016406095	0.004950466	0.012169020	0.0111751936666667	0.006894914	0.005760063	0.007512511	0.004052558	0.009630952	0.0067701996
802	Betulinic acid	Triterpenoids	0.002730704	0.007154223	0.010429933	0.005065952	0.008082033	0.006692569	0.006289976	0.002053744	0.011163103	0.004609833	0.011229254	0.007069182	0.005442328	0.011399976	0.022624827	0.031669839	0.003299206	0.0148872352	0.008865116	0.003125352	0.003661906	0.005217458	0.002585428	0.004736932	0.011220928	0.005753285	0.015795755	0.0080184656
84	Biochanin A	Flavonoids	1.913527e-02	9.481470e-03	8.450448e-03	1.705451e-02	4.185596e-05	0.010832710792	7.726934e-03	1.459656e-02	5.657222e-03	4.761903e-03	8.500146e-03	0.008248553	4.270329e-05	1.226903e-02	3.980500e-05	1.224248e-02	1.251068e-02	0.007420939658	2.556994e-02	1.516461e-02	1.071151e-02	0.0171486866666667	2.578122e-02	3.816994e-02	7.850617e-03	1.204418e-02	1.111969e-02	0.0189931294
747	Blumeatin	Flavonoids	0.012841672	0.007296516	0.008772294	0.004989563	0.010436540	0.008867317	0.035713937	0.024735595	0.009063405	0.023997547	0.012153421	0.021132781	0.002836458	0.026740749	0.018656637	0.006511472	0.014128249	0.013774713	0.012969126	0.009357922	0.040444609	0.0209238856666667	0.003120367	0.006988762	0.013294412	0.011823281	0.001557835	0.0073569314
440	Boldine	Alkaloids	0.009701782	0.003092139	0.010011196	0.009836587	0.008852585	0.0082988578	0.005488715	0.005040162	0.009021742	0.012081652	0.019392249	0.010204904	0.012667629	0.028690584	0.012317522	0.005615207	0.011572139	0.0141726162	0.012716364	0.009093979	0.005054017	0.00895478666666667	0.016287699	0.029969410	0.018049968	0.005027333	0.013225948	0.0165120716
225	Bornyl acetate	Monoterpenoids	0.01950825	0.01818965	0.02535006	0.03235870	0.02494983	0.024071298	0.27409298	0.38303901	0.36475853	0.39074107	0.02138317	0.286802952	0.04552185	0.04099374	0.01508359	0.03134694	0.02949332	0.032487888	0.02752994	0.14015581	0.15294009	0.10687528	0.04489757	0.02404940	0.01995070	0.05570159	0.04639127	0.038198106
434	Broussonin C	Phenols	0.19720073	0.01675872	0.03652690	0.04488955	0.04133284	0.067341748	0.01539255	0.04103692	0.02903107	0.05165614	0.03628520	0.034680376	0.05172642	0.07112009	0.05288707	0.02015325	0.51427492	0.14203235	0.05384189	0.02633496	0.16382866	0.08133517	0.05408929	0.03359079	0.05600878	0.02664614	0.03879561	0.041826122
473	Bruceine D	Diterpenoids	0.028174539	0.011507575	0.016493566	0.009982779	0.027206950	0.0186730818	0.133517927	0.171828817	0.125797597	0.202562897	0.244129816	0.1755674108	0.019106724	0.035283265	0.021654545	0.018753244	0.042972137	0.027553983	0.040629418	0.042833562	0.013486008	0.0323163293333333	0.010714720	0.012816541	0.043663976	0.017788353	0.034585544	0.0239138268
416	Brucine	Alkaloids	0.008226491	0.009105954	0.008091922	0.005765050	0.012725749	0.0087830332	0.004387236	0.005483057	0.010228782	0.003490275	0.010133758	0.0067446216	0.003729350	0.006077145	0.009687686	0.004751974	0.006453185	0.006139868	0.010893620	0.022800054	0.019560361	0.017751345	0.020219583	0.001486101	0.004053464	0.013217497	0.009977812	0.0097908914
647	Brugine	Alkaloids	0.007209270	0.017282022	0.005854440	0.020160827	0.037986088	0.0176985294	0.004411676	0.024393054	0.019401843	0.011571133	0.020890623	0.0161336658	0.025073380	0.028806712	0.030054114	0.030839324	0.016293205	0.026213347	0.005021493	0.011844065	0.025406152	0.01409057	0.014487509	0.016139014	0.019849493	0.016463607	0.013988227	0.01618557
606	Bryodulcosigenin	Triterpenoids	0.003111328	0.011327431	0.006777297	0.005352886	0.004877745	0.0062893374	0.004027694	0.008371343	0.004376236	0.007771505	0.005282038	0.0059657632	0.004632170	0.016039481	0.009684109	0.009944443	0.005962085	0.0092524576	0.007414428	0.007112959	0.005190373	0.00657258666666667	0.007557599	0.004715684	0.002727485	0.004223573	0.013215165	0.0064879012
698	Buddlenoid A	Flavonoids	2.097461e-03	1.994972e-03	4.017389e-05	1.836224e-03	2.960208e-03	0.001785807778	8.102098e-03	4.321691e-03	1.458250e-02	5.231126e-03	6.995920e-03	0.007846667	6.480122e-03	7.230044e-03	6.259566e-03	5.438541e-03	1.009494e-02	0.0071006426	9.141893e-03	1.826154e-03	3.261473e-03	0.00474317333333333	3.154449e-03	8.985698e-04	8.821314e-04	2.358242e-03	4.974925e-03	0.00245366344
387	Bufalin	Steroids and steroid derivatives	0.001377157	0.008141564	0.001369784	0.004929890	0.002900106	0.0037437002	0.065929680	0.077818028	0.048395566	0.057603138	0.059787237	0.0619067298	0.023901411	0.007699125	0.022652430	0.003375826	0.022613127	0.0160483838	0.032422645	0.027934301	0.030027159	0.030128035	0.008639273	0.003419472	0.007230563	0.018662625	0.003182407	0.008226868
248	Butein	Chalcones	0.01079950	0.01131058	0.01355087	0.01162536	0.02076184	0.01360963	0.05710516	0.03010507	0.02987891	0.03393962	0.06214950	0.042635652	0.04218993	0.04806894	0.06183756	0.15613302	0.07484525	0.07661494	0.17142538	0.14029210	0.15043640	0.154051293333333	0.81497019	0.62381580	0.55929525	0.46210762	0.77633752	0.647305276
780	Butin	Flavonoids	0.03755090	0.05222410	0.03287016	0.01627322	0.05569760	0.038923196	0.03208614	0.02100367	0.03542378	0.02805100	0.01618757	0.026550432	0.02892382	0.02919355	0.01638525	0.05232833	0.02027483	0.029421156	0.03443416	0.03801623	0.02520635	0.0325522466666667	0.03182655	0.06576161	0.11326859	0.03023165	0.05439005	0.05909569
406	Butyl 4-Hydroxybenzoate	Lignans	0.04919647	0.03306320	0.03521982	0.02675087	0.02877861	0.034601794	0.24454458	0.22183060	0.20317272	0.21048968	0.20439715	0.216886946	0.10018428	0.11464281	0.09396378	0.10564006	0.08920656	0.100727498	0.13432675	0.09350373	0.09059139	0.106140623333333	0.01684831	0.05399688	0.02123454	0.02104488	0.03929718	0.030484358
749	Cafestol	Diterpenoids	0.023160436	0.009580788	0.024446773	0.030179823	0.025247034	0.0225229708	0.016641720	0.013838539	0.013534609	0.017642175	0.023579322	0.017047273	0.025986739	0.021380900	0.022322326	0.014492400	0.015019038	0.0198402806	0.034631916	0.024005769	0.025009640	0.0278824416666667	0.027721166	0.042771236	0.056184843	0.006848838	0.023585361	0.0314222888
420	Caffeic acid	Phenylpropanoids	0.03585122	0.49386864	0.31975164	0.43051468	0.34153340	0.324303916	0.18842763	0.17896190	0.16971724	0.04000827	0.18157323	0.151737654	0.04667937	0.14426503	0.08585684	0.08686470	0.09185824	0.091104836	0.08828483	0.12369460	0.08280687	0.0982621	0.05942402	0.05968613	0.11196014	0.05145614	0.06018182	0.06854165
710	Calycosin	Flavonoids	0.05165954	0.02006086	0.03305945	0.03116422	0.03991455	0.035171724	0.02032352	0.02250538	0.02252308	0.02343555	0.02379902	0.02251731	0.02815114	0.05585156	0.05449492	0.04750255	0.04063805	0.045327644	0.01307453	0.02241456	0.03318156	0.0228902166666667	0.05892701	0.04102882	0.03313303	0.04481528	0.06697703	0.048976234
581	Calystegine A7	Alkaloids	0.004696330	0.010560744	0.004461635	0.008799356	0.014190597	0.0085417324	0.019345464	0.007642658	0.009940663	0.003404490	0.008899007	0.0098464564	0.068562985	0.077806259	0.152873519	0.115071252	0.107694837	0.1044017704	0.018871356	0.027602742	0.007511250	0.017995116	0.010650298	0.007355888	0.005309436	0.011972115	0.005987753	0.008255098
477	Calystegine B2	Alkaloids	0.003746667	0.007511599	0.005235864	0.006035162	0.008458813	0.006197621	0.003989455	0.009993784	0.009926927	0.004291004	0.005176999	0.0066756338	0.005074398	0.013527629	0.006281673	0.007645025	0.013221282	0.0091500014	0.006150728	0.006226851	0.006943399	0.006440326	0.003614621	0.005157687	0.017305082	0.012214252	0.005059637	0.0086702558
325	Canthaxanthin	Prenol lipids	0.008914117	0.005638406	0.009419923	0.006513129	0.021921841	0.0104814832	0.023332016	0.038935538	0.016000038	0.030327724	0.021069143	0.0259328918	0.006101602	0.005657320	0.006350512	0.008209210	0.012593043	0.0077823374	0.013379467	0.009121368	0.012487623	0.0116628193333333	0.008540408	0.013388219	0.007541201	0.012069772	0.007948274	0.0098975748
377	Capsanthin	Terpene	0.019127307	0.008940719	0.024874228	0.016854940	0.023446816	0.018648802	0.107651788	0.035754485	0.055934176	0.029521474	0.039557824	0.0536839494	0.020309541	0.013022989	0.009294872	0.022429826	0.019844482	0.016980342	0.012228172	0.041736109	0.024480310	0.026148197	0.019538305	0.027899226	0.012087916	0.006326287	0.016123247	0.0163949962
645	Cardanol (C15:1)	Phenols	0.07617739	0.03836843	0.04326728	0.02785991	0.07114960	0.051364522	0.02755106	0.03975785	0.02951263	0.02535409	0.05198108	0.034831342	0.06247381	0.06501359	0.03948263	0.05806256	0.06156706	0.05731993	0.05972523	0.04871077	0.01931538	0.0425837933333333	0.03201270	0.03987078	0.10813322	0.07081740	0.05860584	0.061887988
92	Carminic acid	Anthraquinones	0.004252920	0.001379545	0.001313555	0.001317858	0.001486384	0.0019500524	0.005677044	0.002193222	0.003558156	0.007596083	0.001185913	0.0040420836	0.002971273	0.001604406	0.001382034	0.009751993	0.001533595	0.0034486602	0.007609322	0.003615534	0.002296131	0.00450699566666667	0.006600593	0.020619621	0.001864431	0.001540864	0.001629501	0.006451002
326	Cascaroside A	Anthraquinones	0.002772874	0.009282027	0.010650330	0.007363097	0.022186282	0.010450922	0.012395816	0.020348398	0.015038754	0.033892527	0.036919470	0.023718993	0.004247087	0.022800579	0.018579808	0.012497260	0.019743582	0.0155736632	0.009587918	0.009522827	0.011235560	0.010115435	0.007708822	0.014094896	0.003602151	0.003263522	0.015591324	0.008852143
694	Cassiaside B	Phenols	0.004373139	0.012335353	0.033232790	0.027617091	0.003406902	0.016193055	0.017135485	0.009574707	0.009842497	0.008375411	0.009619160	0.010909452	0.010059746	0.004957672	0.008991801	0.010786959	0.009978954	0.0089550264	0.013459400	0.006778539	0.010382491	0.01020681	0.012298833	0.011663474	0.010449695	0.012251868	0.028791417	0.0150910574
466	Cassythicine	Alkaloids	0.027555106	0.013296814	0.016250964	0.016257151	0.014396724	0.0175513518	0.009045450	0.020908725	0.015764840	0.017641563	0.009603937	0.014592903	0.018909047	0.030520581	0.027906720	0.020735256	0.022163691	0.024047059	0.016153426	0.021670426	0.020119625	0.0193144923333333	0.050790166	0.012107244	0.017720769	0.037309768	0.037056038	0.030996797
630	Catalpalactone	Sesquiterpenoids	0.04371606	0.03193328	0.02188147	0.02220710	0.02794020	0.029535622	0.05186333	0.03231410	0.08774978	0.07837380	0.06845636	0.063751474	0.12830182	0.07756295	0.05575666	0.08713424	0.08574830	0.086900794	0.03575292	0.03709753	0.02196041	0.03160362	0.02243816	0.03503751	0.04286200	0.02617356	0.04568218	0.034438682
770	Cathinone	Alkaloids	0.015843048	0.015422520	0.016575416	0.011245717	0.022155648	0.0162484698	0.027811274	0.018207409	0.013173393	0.006426400	0.025025950	0.0181288852	0.007434938	0.010324755	0.020037648	0.014604720	0.006612121	0.0118028364	0.012488838	0.010431522	0.004960742	0.00929370066666667	0.023403191	0.023731749	0.014318841	0.015584081	0.018863510	0.0191802744
118	Cearoin	Phenols	0.0011795664	0.0323479080	0.0012235887	0.0572999517	0.0907828927	0.0365667815	0.0006860293	0.0009106221	0.0062659595	0.0015820269	0.0009705968	0.00208304692	0.0012950598	0.0012970026	0.0047222618	0.0022894992	0.0065845454	0.00323767376	0.0275409422	0.0010613903	0.0009445654	0.00984896596666667	0.0113512493	0.0029832480	0.0016134568	0.0041032217	0.0098428035	0.00597879586
787	Cedrelone	Triterpenoids	4.381930e-02	3.013738e-02	4.543235e-02	2.083820e-02	4.185596e-05	0.028053817192	2.401494e-05	2.885060e-02	1.899539e-02	3.666191e-02	2.822759e-02	0.022551900988	4.270329e-05	3.617570e-02	3.980500e-05	3.685264e-02	1.336592e-02	0.017295353658	2.297396e-02	4.100009e-02	1.073751e-02	0.0249038533333333	3.805384e-02	9.609434e-02	3.782956e-02	2.622287e-02	6.444139e-02	0.0525284
85	Celastrol	Triterpenoids	0.0005420135	0.0030359263	0.0015765884	0.0019082587	0.0005239374	0.00151734486	0.0003176141	0.0008059193	0.0004019017	0.0010496725	0.0013753259	0.0007900867	0.0016737959	0.0042674783	0.0223227087	0.0021398215	0.0053418058	0.00714912204	0.0008045387	0.0042106426	0.0004378386	0.0018176733	0.0005980670	0.0007049422	0.0007020771	0.0013130555	0.0006119194	0.00078601224
437	Cephalotaxine	Alkaloids	0.022357521	0.032820923	0.044669432	0.017174675	0.020310410	0.0274665922	0.019039270	0.022677215	0.015217230	0.014783426	0.027163441	0.0197761164	0.008992158	0.039356143	0.025400090	0.017613035	0.025052615	0.0232828082	0.015036285	0.029416484	0.012998622	0.0191504636666667	0.032362248	0.036642772	0.042789409	0.027736332	0.037427996	0.0353917514
465	Cepharanthine	Alkaloids	0.0028930414	0.0039376336	0.0023327623	0.0006584359	0.0014391772	0.00225221008	0.0009369605	0.0024467500	0.0015142101	0.0025676066	0.0029240817	0.00207792178	0.0015128521	0.0031254685	0.0015361329	0.0014558614	0.0025878932	0.00204364162	0.0041815925	0.0032229173	0.0025127848	0.00330576486666667	0.0044472236	0.0010020884	0.0041959936	0.0024877289	0.0030352699	0.00303366088
427	Cevadine	Alkaloids	0.16216552	0.35484695	0.09527552	0.05934509	0.20023070	0.174372756	0.54575773	0.80219033	0.57625840	0.61856073	0.60674398	0.629902234	0.03575067	0.42003135	0.12554645	0.05489758	0.16062838	0.159370886	0.36602740	0.32690491	0.22463297	0.305855093333333	0.07608721	0.12388652	0.17422031	0.10415183	0.19687103	0.13504338
298	Chalepensin	Coumarins	0.015015446	0.017675038	0.013320218	0.012875454	0.012114980	0.0142002272	0.010642584	0.017064002	0.010631009	0.014052237	0.023305004	0.0151389672	0.013959879	0.011546025	0.017505602	0.006504746	0.017328129	0.0133688762	0.011993121	0.021470654	0.014388686	0.0159508203333333	0.007689139	0.019609087	0.010879806	0.007219228	0.007091585	0.010497769
368	Chamazulene	lipids	0.10023669	0.09981631	0.06540942	0.08451132	0.08847525	0.087689798	0.04852663	0.11508154	0.06301210	0.03280141	0.05376857	0.06263805	0.05561217	0.08787336	0.13215132	0.07830720	0.08321983	0.087432776	0.08767868	0.05928676	0.15637570	0.101113713333333	0.06368145	0.14269267	0.12123169	0.11807676	0.06036586	0.101209686
438	Chelidonine	Alkaloids	0.0104490692	0.0075129275	0.0033169852	0.0055822291	0.0044223754	0.00625671728	0.0037908310	0.0094300508	0.0064272820	0.0047829872	0.0054320995	0.0059726501	0.0070532002	0.0086960136	0.0052620155	0.0041395035	0.0055814493	0.00614643642	0.0036051752	0.0189331386	0.0006859531	0.0077414223	0.0039376529	0.0071984242	0.0124117938	0.0051702065	0.0158804336	0.0089197022
389	Chimonanthine	Alkaloids	7.982690e-04	3.988489e-05	1.318284e-03	8.564197e-04	8.000990e-04	0.000762591318	1.176139e-03	9.221373e-04	8.871332e-04	3.344667e-03	6.811448e-04	0.00140224426	1.931848e-03	2.240049e-03	1.523223e-03	1.156264e-03	5.001624e-04	0.00147030928	2.245471e-03	2.110133e-03	2.824776e-03	0.00239346	9.092855e-04	5.338331e-03	3.893649e-03	2.704733e-03	1.022131e-03	0.0027736259
16	Chrysin	flavonoids	0.007071530	0.011972982	0.009212214	0.007802690	0.010024232	0.0092167296	0.005053806	0.011619125	0.011036721	0.012209558	0.006095940	0.00920303	0.008430201	0.029763584	0.026667759	0.018950661	0.011225983	0.0190076376	0.018630052	0.013944937	0.021122007	0.0178989986666667	0.023055253	0.005031317	0.025791298	0.033743684	0.013695312	0.0202633728
36	Cianidanol	flavonoids	0.006613277	0.009895439	0.004573247	0.011079912	0.006521058	0.0077365866	0.004517198	0.011322078	0.003831872	0.008024499	0.012312446	0.0080016186	0.054101684	0.008965456	0.090161224	0.056853880	0.094073554	0.0608311596	0.008337915	0.008905859	0.004528374	0.00725738266666667	0.003350035	0.001551536	0.021834730	0.006275147	0.024950323	0.0115923542
370	Cinnamaldehyde	Phenylpropanoids	0.02097950	0.01213739	0.01895587	0.01836173	0.01173449	0.016433796	0.04473806	0.02263273	0.02361719	0.01869626	0.01928588	0.025794024	0.03145488	0.02471506	0.04208902	0.01641338	0.02030359	0.026995186	0.02140227	0.01193029	0.02197321	0.0184352566666667	0.02593536	0.02004265	0.02227679	0.03458382	0.01492707	0.023553138
195	Cinnamic acid	Phenylpropanoids	0.022387204	0.032187273	0.028979967	0.021702441	0.024602740	0.025971925	0.009009638	0.023945530	0.024041222	0.007006379	0.023100306	0.017420615	0.014817290	0.030375981	0.016753623	0.026318592	0.019428654	0.021538828	0.012101797	0.030123354	0.022762961	0.021662704	0.041655591	0.039428378	0.021294164	0.053176360	0.026831507	0.0364772
759	Cinnamyl acetat	Phenols	0.06802269	0.05790909	0.04557757	0.01503737	0.03092131	0.043493606	0.01157552	0.01728842	0.01473311	0.02224475	0.01976950	0.01712226	0.02477171	0.04604255	0.02109554	0.02455951	0.11525125	0.046344112	0.07800810	0.05677886	0.04289164	0.0592262	0.07890436	0.07897917	0.11951602	0.24154805	0.30493103	0.164775726
719	Cinnamyl cinnamate	Phenylpropanoids	0.02739308	0.01477277	0.03279228	0.02028647	0.04608743	0.028266406	0.02924211	0.02303827	0.01573574	0.02423404	0.02426521	0.023303074	0.09192040	0.06241807	0.07010230	0.08412171	0.10373401	0.082459298	0.02597606	0.04043500	0.03069760	0.0323695533333333	0.05143720	0.05661719	0.03641530	0.04787884	0.05953366	0.050376438
775	Cinnzeylanol	Diterpenoids	0.004992988	0.005622415	0.003551169	0.012429729	0.017740344	0.008867329	0.023591681	0.027151876	0.040183990	0.034406374	0.020748265	0.0292164372	0.030133060	0.065154301	0.012645212	0.035813022	0.023400715	0.033429262	0.010532615	0.007850972	0.016388602	0.0115907296666667	0.023740512	0.012361439	0.024843323	0.024408610	0.025307558	0.0221322884
369	cis-3-(Carboxy-ethyl)-3,5-cyclo-hexadiene-1,2-diol		0.010854098	0.020501988	0.022551095	0.014495996	0.023732784	0.0184271922	0.012495216	0.014537526	0.014905388	0.012570470	0.012329041	0.0133675282	0.020215127	0.031578841	0.071661565	0.032500230	0.015879763	0.0343671052	0.021258777	0.006592151	0.017233366	0.015028098	0.018031121	0.032607228	0.022055608	0.014867335	0.021307405	0.0217737394
321	cis-Aconitic acid	Organic acids and derivatives	0.04890714	0.06154682	0.02057355	0.14260656	0.03743918	0.06221465	0.08406296	0.03278348	0.02494486	0.01597661	0.04226487	0.040006556	3.49661428	3.40900564	5.48343134	4.04190829	2.31332202	3.748856314	0.59673998	0.34280107	0.31186778	0.417136276666667	0.07387074	0.03507997	0.10865347	0.01800999	0.08020295	0.063163424
76	Citric acid	Organic acids	0.016948621	0.013398703	0.005378917	0.016646486	0.008638314	0.0122022082	0.017049417	0.012521467	0.014133408	0.007558739	0.008633033	0.0119792128	0.044551966	0.046423420	0.051328465	0.070792126	0.031166446	0.0488524846	0.014408538	0.016093967	0.025912681	0.018805062	0.011555927	0.014934600	0.004978684	0.006249581	0.004256847	0.0083951278
114	Clavulanate	Carboxylic acids and derivatives	0.007634542	0.004628466	0.004535636	0.010847975	0.003457300	0.0062207838	0.002513684	0.005223130	0.002818936	0.001934119	0.003795153	0.0032570044	0.006420672	0.009765085	0.021829086	0.011957554	0.012887444	0.0125719682	0.005851598	0.004690587	0.009060465	0.00653421666666667	0.007082677	0.010145604	0.009179628	0.003224207	0.008477080	0.0076218392
457	Cleomiscosin A	Coumarins	0.012851661	0.008780901	0.007046744	0.009125464	0.002937105	0.008148375	0.076759897	0.086673408	0.061597305	0.149897665	0.127610330	0.100507721	0.011134139	0.019983510	0.014316510	0.013164345	0.004997526	0.012719206	0.017215188	0.052768702	0.008697030	0.0262269733333333	0.009348779	0.005566423	0.049033451	0.007029159	0.005882724	0.0153721072
649	Cochlearine	Alkaloids	0.04237572	0.03283504	0.04405926	0.02215337	0.03568218	0.035421114	0.03017399	0.02698646	0.02261754	0.01478740	0.02736979	0.024387036	0.03798829	0.02707247	0.05045560	0.05851037	0.04759148	0.044323642	0.01810921	0.04913150	0.02876174	0.0320008166666667	0.04449928	0.03258669	0.04682160	0.02305960	0.03019218	0.03543187
596	Colchicine	Alkaloids	0.004173627	0.011992664	0.008253245	0.011601787	0.004325112	0.008069287	0.013782395	0.017827245	0.016880042	0.004616930	0.005873315	0.0117959854	0.010016605	0.009468727	0.020655001	0.009262115	0.022254082	0.014331306	0.009857321	0.006184965	0.002242160	0.00609481533333333	0.011296460	0.001845014	0.005527091	0.008236590	0.004888235	0.006358678
289	Columbamine	Alkaloids	0.015101781	0.010841443	0.021740542	0.009486249	0.007309294	0.0128958618	0.036534972	0.043994100	0.036002959	0.051546793	0.045164621	0.042648689	0.034936897	0.010860904	0.021507053	0.017211512	0.028857100	0.0226746932	0.026716695	0.030450518	0.006233993	0.0211337353333333	0.036355474	0.026596039	0.028714176	0.014223626	0.025760823	0.0263300276
217	Coniferylaldehyde	Phenylpropanoids	0.08271625	0.06403204	0.07972809	0.10408970	0.19573882	0.10526098	2.71865049	3.80385207	3.82054543	2.97178006	3.97931067	3.458827744	0.22894454	0.51622071	0.27652178	0.33280646	0.38874876	0.34864845	1.37630400	1.48670916	1.32900624	1.3973398	0.27740147	0.14117306	0.33982849	0.44289155	0.26973340	0.294205594
472	Convallatoxin	Steroids	0.005907812	0.006617866	0.001899103	0.006207380	0.004067070	0.0049398462	0.004554061	0.010121262	0.002578632	0.001968860	0.001618083	0.0041681796	0.001048295	0.012077394	0.004810682	0.016089088	0.009697060	0.0087445038	0.002219216	0.010325021	0.003862310	0.005468849	0.004450483	0.008914477	0.003943264	0.006844817	0.004927699	0.005816148
101	Coumestrol	Flavonoids	2.405332e-04	1.133188e-03	4.017389e-05	2.726284e-04	2.496625e-03	0.000836629698	1.691320e-04	4.210319e-04	2.119563e-04	1.858295e-04	3.430523e-05	0.000204450986	1.151400e-03	3.224841e-04	8.330866e-04	1.086863e-03	9.396677e-04	0.00086670028	2.413916e-03	3.390242e-03	2.279645e-03	0.002694601	5.187009e-03	1.470485e-02	5.953916e-03	1.936137e-02	3.197906e-04	0.00910538712
638	Crotanecine	Alkaloids	0.007221414	0.003383553	0.003922535	0.003359457	0.005199571	0.004617306	0.003916290	0.001654142	0.001822990	0.004183334	0.005934426	0.0035022364	0.005757084	0.008330395	0.005426911	0.006730076	0.005725447	0.0063939826	0.011653984	0.015029175	0.004854951	0.0105127033333333	0.003455698	0.005235512	0.006508392	0.004128923	0.005221972	0.0049100994
513	Cryptomeridiol	Sesquiterpenoids	0.011351605	0.019061885	0.012597768	0.017616862	0.012938876	0.0147133992	0.009204107	0.017073917	0.020264414	0.013760916	0.013862473	0.0148331654	0.011912366	0.030211540	0.020092430	0.010561344	0.016807163	0.0179169686	0.014430416	0.009429641	0.017188145	0.013682734	0.009722994	0.019580240	0.013810003	0.016781887	0.015518859	0.0150827966
388	Cryptomeridiol 11-rhamnoside	Sesquiterpenoids	0.0039926088	0.0014187710	0.0045809491	0.0006835040	0.0088802231	0.0039112112	0.0036928992	0.0022616130	0.0002761951	0.0061575373	0.0032397497	0.00312559886	0.0023599157	0.0016912700	0.0044020967	0.0038211948	0.0072335673	0.0039016089	0.0052542102	0.0028492660	0.0126706089	0.00692469503333333	0.0185431839	0.0074406451	0.0099561017	0.0035840625	0.0016655387	0.00823790638
801	Cucurbitacin I	Triterpenoids	0.004745833	0.002374939	0.004969254	0.003625316	0.006189776	0.0043810236	0.003546834	0.006192629	0.013683634	0.005704796	0.003797094	0.0065849974	0.016474264	0.012892453	0.017600083	0.010783738	0.017234154	0.0149969384	0.005613960	0.005209681	0.020169454	0.0103310316666667	0.009700522	0.008015050	0.004762388	0.006949138	0.005726688	0.0070307572
503	Cupressuflavone	Flavonoids	0.03425069	0.03889141	0.01525670	0.04397695	0.01953780	0.03038271	0.01805922	0.00907643	0.01153421	0.01821153	0.02094980	0.015566238	0.01405164	0.02542505	0.01269171	0.01402377	0.01324840	0.015888114	0.01154824	0.02810161	0.02371651	0.02112212	0.02090887	0.02746222	0.02199365	0.02901220	0.03684398	0.027244184
365	Curcolone	Sesquiterpenoids	0.011721918	0.012083008	0.015402374	0.011150252	0.010932119	0.0122579342	0.017914206	0.039459282	0.024614682	0.027260085	0.021941365	0.026237924	0.017219766	0.025004163	0.022408521	0.014200003	0.014294483	0.0186253872	0.006693457	0.033065365	0.015419348	0.0183927233333333	0.020523558	0.017010065	0.012853977	0.009048504	0.010758667	0.0140389542
519	Curcumenone	Sesquiterpenoids	0.027937394	0.021558146	0.029430186	0.031649876	0.023980771	0.0269112746	0.025623251	0.005446704	0.013099385	0.016803110	0.020570668	0.0163086236	0.020243321	0.031306327	0.024357398	0.008646322	0.049551035	0.0268208806	0.019052391	0.014862520	0.013311670	0.0157421936666667	0.023366908	0.026163661	0.034564056	0.036799602	0.031662647	0.0305113748
481	Curcumin	Phenols	0.006185017	0.012991026	0.004516244	0.008674992	0.015837599	0.0096409756	0.024199294	0.031278355	0.031146246	0.016864680	0.013395342	0.0233767834	0.009944670	0.013160230	0.014990920	0.025981185	0.008455656	0.0145065322	0.011625286	0.017612400	0.004340920	0.0111928686666667	0.010625420	0.012446722	0.011614784	0.003363435	0.006259272	0.0088619266
169	Cyanidin	Flavonoids	0.007497505	0.012185428	0.006855605	0.004991708	0.003520315	0.0070101122	0.351545333	0.086429513	0.053333834	0.407338909	0.213503152	0.2224301482	0.044138355	0.028851030	0.010288189	0.023988362	0.023629099	0.026179007	0.112826807	0.116055239	0.065999503	0.0982938496666667	0.008656931	0.010828085	0.011172452	0.008246883	0.018417592	0.0114643886
104	Cyanidin 3-O-glucoside	Flavonoids	0.001252732	0.002487298	0.336896009	0.002372734	0.003841752	0.069370105	0.004532309	0.034653752	0.004875508	0.046222270	0.005158242	0.0190884162	0.011998312	0.069629816	0.044768305	0.043439985	0.259377286	0.0858427408	0.007901059	0.015782168	0.025736844	0.016473357	0.002744253	0.004279036	0.040951635	0.002410603	0.001245275	0.0103261604
789	Cyanidin 3-rutinoside	Flavonoids	1.822495e-03	9.521740e-04	3.718191e-03	1.777773e-03	9.870641e-04	0.00185153942	1.407240e+01	1.233156e+01	1.140268e+01	1.390996e+01	1.166971e+01	12.677262	7.377398e-02	2.269316e-01	1.428730e-01	1.676855e-01	1.985203e-01	0.161956876	3.905845e+00	4.089522e+00	3.003211e+00	3.66619266666667	3.198396e-02	3.664932e-03	6.306846e-03	6.853777e-03	1.138285e-03	0.00998956
589	Cyanidin-3-O-rutinoside chloride	Flavonoids	0.006625581	0.010402496	0.005567976	0.006172845	0.009653160	0.0076844116	0.004622011	0.004339850	0.007449980	0.001265625	0.004350829	0.004405659	0.002512779	0.007588830	0.008306025	0.013730942	0.006621145	0.0077519442	0.009305804	0.007396127	0.006364864	0.00768893166666667	0.003818281	0.010966246	0.007489717	0.004958743	0.004093336	0.0062652646
110	Cynarin	Organic acids	0.023590048	0.007669303	0.003083212	0.007194257	0.012188023	0.0107449686	0.915546180	0.717225704	0.537145640	0.532971296	0.540730854	0.6487239348	0.949213695	1.292619802	1.213537311	1.361065363	1.193684769	1.202024188	0.354580605	0.387767770	0.305555792	0.349301389	0.007099877	0.004089194	0.020635989	0.013953219	0.025950998	0.0143458554
343	Cyperotundone	Prenol lipids	9.175525e-02	5.574727e-02	8.089278e-02	9.448213e-02	7.282352e-02	0.07914019	2.401494e-05	5.866744e-02	7.784478e-02	4.786562e-02	6.095396e-02	0.049071162988	5.244362e-02	4.584188e-05	7.138281e-02	7.343151e-02	5.763283e-02	0.050987322376	1.085215e-01	1.568316e-01	2.969623e-01	0.187438466666667	7.661153e-02	1.164340e+00	6.649815e-01	1.648827e-01	8.954007e-01	0.593243286
77	D-(-)-Quinic acid	Quinolines and derivatives	0.94289880	0.36929540	0.03324780	0.08091564	0.09227460	0.303726448	3.11099366	3.30455562	2.84719639	2.62746802	2.66161694	2.910366126	1.54290904	1.86377674	1.74664985	1.89380339	1.90698467	1.790824738	1.26358899	1.16834758	0.99219502	1.14137719666667	0.02482096	0.04851038	0.04862652	0.06016217	0.03358810	0.043141626
42	Daidzin	flavonoids	0.002928225	0.003835712	0.013487771	0.003618170	0.006046698	0.0059833152	0.017044907	0.016766907	0.013952694	0.038680345	0.024271781	0.0221433268	0.013563705	0.005662799	0.013823685	0.006508175	0.011150960	0.0101418648	0.014081265	0.010967153	0.007657637	0.0109020183333333	0.006494707	0.004946058	0.002600925	0.005677987	0.002251054	0.0043941462
681	Dalbergin	Coumarins	0.027332620	0.040058739	0.013119101	0.012187302	0.013808562	0.0213012648	0.006244420	0.013851106	0.014501945	0.014481674	0.019046038	0.0136250366	0.031304587	0.023340621	0.015043988	0.034557026	0.021071882	0.0250636208	0.031854744	0.024800817	0.005451582	0.020702381	0.024742786	0.027938500	0.024837574	0.025982170	0.022421386	0.0251844832
737	Dalbergioidin	Flavonoids	0.52827670	0.84812467	0.28222035	1.11898411	0.72535775	0.700592716	0.30034691	0.22864684	0.02144249	0.24470294	0.03238893	0.165505622	0.04897344	0.11747316	0.05382280	0.14365290	0.01737317	0.076259094	0.15675946	0.10871325	10.41159044	3.55902105	0.04913769	0.06014232	0.10188961	0.03286353	0.08015062	0.064836754
182	D-alpha-Aminobutyric acid	Carboxylic acids and derivatives	77.19160	69.74228	53.20592	62.89241	65.81772	65.769986	59.20119	63.56241	65.83938	51.55762	64.73641	60.979402	92.24276	94.94231	123.28528	102.91371	114.35220	105.547252	66.74591	64.87802	54.43547	62.0198	43.23047	49.34529	48.22249	40.06512	51.06149	46.384972
484	D-Arabinose 5-phosphate	Organooxygen compounds	0.01425610	0.02233342	0.01578636	0.01396525	0.01673412	0.01661505	0.03344716	0.03961055	0.04690780	0.05200146	0.01971587	0.038336568	0.01210773	0.03549282	0.03570971	0.04476612	0.06406707	0.03842869	0.01646435	0.02050832	0.01595417	0.01764228	0.01881685	0.03827544	0.02840988	0.05262899	0.03862101	0.035350434
751	Darlingine	Alkaloids	4.272735e-03	2.626747e-03	1.285465e-02	4.336626e-03	1.267277e-02	0.0073527056	2.401494e-05	1.348515e-02	1.074087e-02	7.052566e-03	7.659421e-03	0.007792404388	1.393650e-02	1.096836e-02	1.856343e-02	8.967586e-03	1.374277e-02	0.0132357292	5.862538e-03	9.474679e-03	1.695299e-02	0.0107634023333333	1.148298e-02	1.944641e-02	1.233820e-02	3.201346e-03	1.072975e-02	0.0114397372
221	Deethylatrazine	Triazines	0.006377526	4.154465369	0.007001704	0.008184547	0.005653811	0.8363365914	4.216367047	4.327632821	0.004752380	0.005526661	0.004441402	1.7117440622	0.190102093	0.109775449	0.123399898	0.226274669	0.198023333	0.1695150884	0.018991941	2.890770741	0.010685835	0.973482839	0.007557323	0.012764428	0.005041792	0.013831875	0.011533174	0.0101457184
415	Deguelin	Flavonoids	0.007407581	0.017183207	0.026634182	0.017703187	0.018258399	0.0174373112	0.009141310	0.015564922	0.014164101	0.004688711	0.005965405	0.0099048898	0.067616698	0.027780642	0.051926000	0.010560660	0.009690393	0.0335148786	0.020422826	0.032538437	0.010685305	0.0212155226666667	0.012384677	0.016219420	0.026996926	0.025937076	0.013312917	0.0189702032
172	Demethoxycapillarisin	Flavonoids	0.01505909	0.02752851	0.01670760	0.02105978	0.01878880	0.019828756	0.46843345	0.32494518	0.36862393	0.42607738	0.40622474	0.398860936	0.03185061	0.02067932	0.04284675	0.03428891	0.07686920	0.041306958	0.16796702	0.03494476	0.18542941	0.129447063333333	0.14111492	0.04180570	0.12387799	0.06559116	0.03237517	0.080952988
293	Demethoxycurcumin	Phenols	0.002388390	0.009004058	0.007465524	0.091449892	0.007535303	0.0235686334	0.029664867	0.030117560	0.017594808	0.040148282	0.014122201	0.0263295436	0.042933245	0.014918346	0.067599781	0.008813362	0.014926655	0.0298382778	0.009178533	0.017522690	0.014573689	0.013758304	0.004911460	0.010924657	0.003186800	0.006310412	0.005604800	0.0061876258
145	Deoxycytidine	Nucleotide and its derivates	0.012397072	0.026712239	0.017153199	0.015166401	0.015469866	0.0173797554	0.006310742	0.011694940	0.007933524	0.009218915	0.009035987	0.0088388216	0.012140700	0.008527272	0.018052967	0.005073386	0.006251213	0.0100091076	0.009353291	0.012794443	0.008019617	0.0100557836666667	0.025177814	0.025119296	0.014178366	0.021870421	0.012507713	0.019770722
147	Deoxyguanosine	Nucleotide and its derivates	0.0007003185	0.0075695551	0.0046259565	0.0024512676	0.0049653182	0.00406248318	0.0076925862	0.0078960234	0.0028824218	0.0039479474	0.0027763887	0.0050390735	0.0591894670	0.0602866668	0.0907362871	0.0203421351	0.0830031775	0.0627115467	0.0648569879	0.0493147269	0.0382272707	0.0507996618333333	0.0036637239	0.0043583752	0.0697342599	0.2097397873	0.1845323899	0.09440570724
351	Deoxylapachol	Quinones	0.021302524	0.016825855	0.019574956	0.020467066	0.015219756	0.0186780314	0.066999652	0.076023358	0.036536307	0.090926698	0.025565225	0.059210248	0.027900616	0.017451895	0.019720115	0.016045882	0.047611621	0.0257460258	0.035722143	0.031090804	0.023116946	0.029976631	0.009986796	0.027291244	0.020283002	0.029417062	0.050540861	0.027503793
655	Deoxypodophyllotoxin	Lignans	0.005257238	0.011979413	0.002846541	0.006138792	0.010355385	0.0073154738	0.005000768	0.003936946	0.002140540	0.007339269	0.013588154	0.0064011354	0.005749444	0.007961174	0.014763951	0.012896137	0.004392407	0.0091526226	0.002693433	0.005510073	0.004443507	0.004215671	0.004649424	0.012325014	0.006477507	0.011761842	0.009743495	0.0089914564
624	Deoxyvasicinone	Alkaloids	0.023596241	0.005552985	0.016749057	0.028312858	0.016062674	0.018054763	0.009901731	0.017073660	0.014584071	0.011652621	0.031399556	0.0169223278	0.038746530	0.015487577	0.028661611	0.019690237	0.027563154	0.0260298218	0.027026849	0.020610963	0.014123789	0.0205872003333333	0.026165082	0.029901763	0.041871160	0.021553242	0.023565984	0.0286114462
544	Desmethylbellidifolin	Xanthones	0.014260907	0.009372039	0.017759401	0.021489743	0.017764837	0.0161293854	0.015860324	0.007955461	0.012289397	0.019336025	0.014753017	0.0140388448	0.009467452	0.018255716	0.012152885	0.014247504	0.019548070	0.0147343254	0.007070377	0.015788475	0.021870811	0.0149098876666667	0.037349172	0.023073151	0.026111923	0.012992796	0.013442294	0.0225938672
432	Desmethylxanthohumol	Chalcones	0.04626317	0.05579980	0.04903388	0.07096875	0.10087734	0.064588588	0.05460332	0.07103067	0.05695729	0.08663268	0.06417520	0.066679832	0.10566310	0.15887241	0.08576399	0.09410352	0.06359848	0.1016003	0.06534681	0.10167398	0.03774315	0.0682546466666667	0.05422051	0.15190656	0.10125956	0.13374082	0.12036887	0.112299264
476	Desoxypeganine	Alkaloids	0.020283998	0.007886043	0.010086774	0.017510742	0.010792286	0.0133119686	0.011862775	0.013500272	0.009762655	0.014772233	0.017744300	0.013528447	0.013411511	0.015883116	0.018824272	0.013571564	0.006890105	0.0137161136	0.017906990	0.032579834	0.014356382	0.021614402	0.015537483	0.023435997	0.022000579	0.006728948	0.006655246	0.0148716506
103	D-Fructose 6-phosphate	Carbohydrates	0.006841468	0.004573612	0.002876342	0.003178315	0.004303589	0.0043546652	0.002993928	0.006885066	0.002935151	0.005407781	0.004002600	0.0044449052	0.012860468	0.011778448	0.012153177	0.038247782	0.010203113	0.0170485976	0.005778588	0.002895304	0.004913008	0.00452896666666667	0.005313142	0.002498019	0.004166491	0.008327912	0.003190853	0.0046992834
400	DG(16:0/16:0/0:0)	Glycerolipids	1.96493119	0.03988421	0.96262715	0.33492235	3.67912435	1.39629785	0.22203249	2.24349288	1.30100018	0.79192718	0.08748233	0.929187012	0.31473693	3.76184818	2.11265814	0.33596207	0.11472175	1.327985414	2.38776595	1.11302029	0.18482147	1.22853590333333	0.60661204	1.12602565	0.31003518	1.57491837	4.43538022	1.610594292
779	D-Galactonate	Hydroxy acids and derivatives	0.002820379	0.018799332	0.007492926	0.009081024	0.005750653	0.0087888628	0.007322554	0.019729633	0.006352409	0.008117731	0.017512019	0.0118068692	0.007388153	0.006982106	0.008347492	0.013834104	0.010806757	0.0094717224	0.013468905	0.015718688	0.006545958	0.0119111836666667	0.014668659	0.016578572	0.019906800	0.013699606	0.030358117	0.0190423508
566	Dhurrin	Alkaloids	0.02515380	0.03907816	0.05332115	0.01731986	0.03986600	0.034947794	0.02631835	0.01393063	0.01748597	0.01141984	0.02293544	0.018418046	0.02521068	0.04510583	0.02055713	0.04448426	0.01623182	0.030317944	0.02753219	0.02181263	0.01615041	0.0218317433333333	0.03180929	0.02017439	0.03820023	0.02469564	0.04860845	0.0326976
546	Dicentrine	Alkaloids	0.02664555	0.02248983	0.03958009	0.03584959	0.02055165	0.029023342	0.00517475	0.01460889	0.03915548	0.01189899	0.01283253	0.016734128	0.02676165	0.04295497	0.03868823	0.02998799	0.02970224	0.033619016	0.01157021	0.03571122	0.01108172	0.0194543833333333	0.03622415	0.02459628	0.05415922	0.02928320	0.05783769	0.040420108
798	Digiferruginol	Anthraquinones	0.06397546	0.05699285	0.05660603	0.08275778	0.03752970	0.059572364	0.03269676	0.08177260	0.03571212	0.08473273	0.06331147	0.059645136	0.07517434	0.10221170	0.05861290	0.04437821	0.08353790	0.07278301	0.04147217	0.06016589	0.02763027	0.0430894433333333	0.08740628	0.05496759	0.06672415	0.06216444	0.10370988	0.074994468
538	Dihydroconiferyl alcohol	Phenylpropanoids	0.018258312	0.019211922	0.026570844	0.014872194	0.027775690	0.0213377924	0.008790157	0.014507999	0.014455913	0.018893121	0.012564866	0.0138424112	0.029039351	0.022863850	0.009634752	0.010748595	0.021316032	0.018720516	0.031585121	0.020765443	0.010532655	0.020961073	0.017686636	0.015325762	0.026646196	0.016474718	0.014779453	0.018182553
2	Dihydrojasmonic Acid	phytohormone	0.0002947608	0.0175988839	0.0080084144	0.0111353123	0.0013692405	0.00768132238	0.0069614665	0.0041036637	0.0059321743	0.0075501729	0.0086867559	0.00664684666	0.0138557683	0.0167002088	0.0199131153	0.0005628774	0.0128558600	0.01277756596	0.0147420999	0.0090124251	0.0142698381	0.0126747877	0.0147959570	0.0011239885	0.0226145077	0.0023575882	0.0209124997	0.01236090822
386	Dihydrokavain	Phenols	0.026985908	0.016888897	0.032819917	0.014489732	0.025630566	0.023363004	0.009291135	0.030206941	0.029380741	0.017056212	0.039642149	0.0251154356	0.008979560	0.030674264	0.029583378	0.017967491	0.024265753	0.0222940892	0.020990414	0.012785061	0.009752311	0.014509262	0.022484582	0.022363444	0.036345406	0.036928005	0.022966848	0.028217657
229	Dihydropinosylvin	Phenols	0.009713901	0.006944355	0.011186899	0.017349034	0.019897967	0.0130184312	0.014830571	0.013850418	0.027388288	0.008231802	0.025094898	0.0178791954	0.009961086	0.011861911	0.012486400	0.020060173	0.010804035	0.013034721	0.011221974	0.016356516	0.007388096	0.0116555286666667	0.010818766	0.007780918	0.021054832	0.013905693	0.029871766	0.016686395
567	Dihydrosanguinarine	Alkaloids	0.004534139	0.002795096	0.005870846	0.004532257	0.003688964	0.0042842604	0.005144076	0.003254526	0.003938598	0.007953013	0.012150147	0.006488072	0.006367804	0.007495402	0.003556907	0.004442477	0.007132859	0.0057990898	0.002886710	0.008135280	0.003758248	0.004926746	0.001234974	0.002095641	0.003894065	0.009041636	0.005975178	0.0044482988
367	Diosbulbin D	Diterpenoids	0.01808512	0.01998001	0.03936860	0.06991389	0.02471922	0.034413368	0.01187468	0.01984885	0.01550367	0.01198967	0.02185173	0.01621372	0.02975610	0.02341104	0.02406954	0.03489978	0.02370112	0.027167516	0.02081888	0.01691109	0.01496696	0.0175656433333333	0.04503200	0.02857851	0.05082502	0.01418052	0.01979664	0.031682538
20	Diosmetin	flavonoids	0.001660909	0.002783170	0.002786980	0.003066558	0.004594971	0.0029785176	0.003358527	0.002366277	0.005745159	0.008319847	0.028045107	0.0095669834	0.001641473	0.109661202	0.104148214	0.077316018	0.077170809	0.0739875432	0.017017737	0.016611479	0.017078322	0.0169025126666667	0.012664943	0.021908110	0.026951896	0.021429370	0.013518915	0.0192946468
135	Diphenylamine	Benzene and substituted derivatives	0.0023613939	0.0024753097	0.0033841020	0.0035195802	0.0017816301	0.00270440318	0.0009277209	0.0020158255	0.0018644149	0.0012186657	0.0028052263	0.00176637066	0.0047353240	0.0016208736	0.0011439099	0.0021737756	0.0024013052	0.00241503766	0.0021998783	0.0009561415	0.0028029630	0.0019863276	0.0044536854	0.0051505285	0.0032916613	0.0022512291	0.0025382204	0.00353706494
376	Diphyllin	Lignans	0.040133242	0.024568380	0.008184852	0.026297973	0.023328071	0.0245025036	0.032492323	0.031108325	0.030786699	0.020956730	0.024371577	0.0279431308	0.041472532	0.026211373	0.028691515	0.018038762	0.028222494	0.0285273352	0.033942401	0.016406881	0.019641667	0.0233303163333333	0.064797191	0.046342159	0.082970819	0.027121150	0.031527103	0.0505516844
448	DL-alpha-Tocopherylacetate	Phenols	0.046303969	0.014661424	0.016342455	0.006453263	0.027639778	0.0222801778	0.022870943	0.018787461	0.045377695	0.005623701	0.010230778	0.0205781156	0.025322805	0.010090054	0.016574151	0.034012764	0.014996262	0.0201992072	0.016852946	0.013091653	0.010202729	0.0133824426666667	0.007905270	0.011307491	0.035053834	0.017931934	0.018485238	0.0181367534
615	DL-Benzylsuccinic acid	Phenylpropanoids	0.02695031	0.01764903	0.03547659	0.01695776	0.03382311	0.02617136	0.17074849	0.13007257	0.05116189	0.16771619	0.12980378	0.129900584	0.04749131	0.07329709	0.03598349	0.04194148	0.06901237	0.053545148	0.06940854	0.01921771	0.05755434	0.0487268633333333	0.08320516	0.05740460	0.04091739	0.03969868	0.04064953	0.052375072
549	DL-Tyrosine	Alkaloids	0.52675293	0.02085220	0.00873161	1.99483575	0.01578422	0.513391342	0.48997271	0.24995119	0.80685186	0.01023877	0.36699714	0.384802334	0.52289649	0.74331349	0.45146689	1.50765033	0.08576042	0.662217524	0.60213747	0.69609386	0.03635771	0.444863013333333	0.27162685	0.01803415	0.05143397	0.01829123	0.88234752	0.248346744
277	Docosahexaenoic acid	Fatty Acyls	0.033699977	0.012325541	0.020692650	0.008543079	0.021229400	0.0192981294	0.058432749	0.034260717	0.070476251	0.021495146	0.050711474	0.0470752674	0.053876678	0.025178559	0.033046092	0.035950168	0.037739136	0.0371581266	0.030595809	0.034103620	0.023510776	0.0294034016666667	0.029816386	0.023750854	0.038914320	0.018915450	0.015661567	0.0254117154
131	Dopamine	Phenols	9.230015e-04	1.980648e-03	9.421850e-04	4.627927e-03	4.185596e-05	0.001703123492	3.569141e-03	7.701712e-04	1.523741e-03	1.104756e-02	5.975208e-03	0.00457716424	1.068331e-03	1.093747e-03	9.849023e-04	7.646956e-03	1.548394e-02	0.00525557526	3.730099e-03	7.072349e-03	2.431112e-03	0.00441118666666667	1.151225e-03	6.443451e-03	1.270460e-03	4.733137e-03	9.225129e-03	0.0045646804
639	Doronine	Alkaloids	0.011423289	0.002774972	0.002813552	0.005902989	0.012901157	0.0071631918	0.002851012	0.006718212	0.007471557	0.003201950	0.007451045	0.0055387552	0.016657062	0.005449257	0.002651643	0.011607609	0.007345513	0.0087422168	0.007367411	0.010990355	0.003090126	0.00714929733333333	0.012161640	0.009475692	0.003674352	0.003328946	0.009881414	0.0077044088
547	Dulcoside A	Diterpenoids	0.0039389306	0.0005297462	0.0020476436	0.0031818832	0.0010870780	0.00215705632	0.0065353305	0.0048419332	0.0049721943	0.0053351126	0.0061061117	0.00555813646	0.0027850623	0.0011129162	0.0161018843	0.0029527411	0.0048417976	0.0055588803	0.0064785100	0.0013723049	0.0038662989	0.0039057046	0.0046199680	0.0013358928	0.0109776743	0.0005875587	0.0017501652	0.0038542518
355	Dyclonine	Organooxygen compounds	0.005432820	0.012554400	0.009312254	0.013605592	0.004610772	0.0091031676	0.018675986	0.027347545	0.006768098	0.024529360	0.025314646	0.020527127	0.014796035	0.011120532	0.013294182	0.006843280	0.012162915	0.0116433888	0.008925340	0.008374503	0.005526454	0.00760876566666667	0.010989604	0.014681986	0.007891869	0.016693738	0.002331110	0.0105176614
582	Ecgonine	Alkaloids	0.007777053	0.006434174	0.005157107	0.013698025	0.014521278	0.0095175274	0.006146410	0.004495086	0.003868501	0.012437915	0.012735230	0.0079366284	0.025830412	0.017640531	0.014898402	0.017097463	0.022024639	0.0194982894	0.006050723	0.005692326	0.013793138	0.00851206233333333	0.007748429	0.020133641	0.011642432	0.007622385	0.019075029	0.0132443832
562	Eicosadienoic acid	Fatty Acyls	0.001480884	0.004401340	0.015600107	0.006540085	0.008959610	0.0073964052	0.006612941	0.009413148	0.004015092	0.012146672	0.197026673	0.0458429052	0.008700897	0.003241194	0.005843988	0.008609288	0.006149260	0.0065089254	0.008561491	0.005114925	0.073751502	0.0291426393333333	0.011006385	0.010627026	0.005522002	0.001664534	0.003461872	0.0064563638
744	Eicosapentaenoic acid	Fatty Acyls	0.104939136	0.126626156	0.019640505	0.008438953	0.141517555	0.080232461	0.136409174	0.191960055	0.192766879	0.259008098	0.222992208	0.2006272828	0.030076703	0.080181877	0.034225658	0.063360431	0.043107861	0.050190506	0.229300639	0.097934314	0.211803271	0.179679408	0.009917999	0.130522159	0.016953801	0.134981640	0.182325129	0.0949401456
149	Ellagic acid	Phenols	0.03304030	0.04372838	0.03921428	0.01985370	0.02390627	0.031948586	0.02273441	0.02510181	0.03293417	0.02015377	0.02908125	0.026001082	0.03818674	0.06588858	0.04274806	0.02055149	0.04009295	0.041493564	0.02235259	0.05195170	0.03398856	0.0360976166666667	0.13479308	0.05329219	0.04963668	0.04486229	0.04585374	0.065687596
364	Ellipticine	Alkaloids	0.0012578762	0.0006101322	0.0073028996	0.0034945838	0.0025925523	0.00305160882	0.0011467759	0.0004923528	0.0021257184	0.0052369419	0.0016457088	0.00212949956	0.0034086291	0.0049219204	0.0025527063	0.0006056845	0.0021451786	0.00272682378	0.0014388966	0.0054949458	0.0010671517	0.00266699803333333	0.0021901255	0.0032753978	0.0008257764	0.0036645234	0.0061190720	0.00321497902
81	Embelin	Quinones	0.004465520	0.004009562	0.003572590	0.002944308	0.002919849	0.0035823658	0.002444470	0.003863065	0.001994836	0.001311291	0.004690647	0.0028608618	0.004855187	0.009147103	0.007405603	0.007138433	0.005343919	0.006778049	0.003590676	0.005512026	0.003701093	0.00426793166666667	0.004042168	0.006864486	0.005692277	0.003229538	0.007557263	0.0054771464
74	Emodin	Anthraquinones	0.007576859	0.008171310	0.014763110	0.015237143	0.011535307	0.0114567458	0.014460297	0.012071385	0.012831368	0.028564104	0.010623098	0.0157100504	0.016537793	0.029150928	0.023045482	0.007315971	0.009016965	0.0170134278	0.014997312	0.016062473	0.013388361	0.0148160486666667	0.010641240	0.015591770	0.034247353	0.039279050	0.016433460	0.0232385746
8	Engeletin	flavonoids	0.0019847817	0.0079639310	0.0040316375	0.0046106867	0.0132252645	0.00636326028	0.0020630053	0.0912504583	0.0105237768	0.0131572055	0.0042960427	0.02425809772	0.0097998351	0.0199627520	0.0029947502	0.0066305734	0.0092983839	0.00973725892	0.0007726748	0.0070694887	0.0055188401	0.00445366786666667	0.0116144122	0.0128772938	0.0066501476	0.0132507730	0.0074937488	0.01037727508
272	Enoxacin	Diazanaphthalenes	0.09286853	0.04959765	0.06598383	0.04767864	0.08737722	0.068701174	0.04964429	0.07064644	0.07699983	0.04045708	0.08211530	0.063972588	0.06608211	0.01784962	0.06564893	0.13797471	0.10718125	0.078947324	0.05615476	0.04553726	0.04584028	0.0491774333333333	0.08816633	0.06386346	0.03250736	0.09301979	0.11096600	0.077704588
284	ent-16beta,17-dihydroxy-9(11)-kauren-19-oic acid	Diterpenoids	0.015644131	0.012409251	0.007448629	0.023542424	0.011819996	0.0141728862	0.029590419	0.030070598	0.021427138	0.016527177	0.008888678	0.021300802	0.009238084	0.010204803	0.008406723	0.007776654	0.013755174	0.0098762876	0.016286093	0.013298171	0.014625312	0.0147365253333333	0.023468598	0.014953159	0.019836288	0.013961725	0.019987104	0.0184413748
794	ent-17-Hydroxykaur-15-en-19-oic acid	Diterpenoids	0.008102582	0.004440621	0.008802464	0.004198861	0.004209048	0.0059507152	0.011151713	0.005487153	0.015934799	0.012561685	0.008948496	0.0108167692	0.013579919	0.010831564	0.003714424	0.017217009	0.007432672	0.0105551176	0.012995740	0.008816201	0.020481429	0.01409779	0.016420178	0.014177043	0.008905303	0.002106445	0.012174995	0.0107567928
762	Ephedrine	Benzene and substituted derivatives	0.022505980	0.019158923	0.026408981	0.019501109	0.012884942	0.020091987	0.021615017	0.032208495	0.020086343	0.009850839	0.016005107	0.0199531602	0.247026270	0.242132212	0.352355322	0.443405036	0.435329555	0.344049679	0.082201705	0.095017922	0.061295561	0.0795050626666667	0.101339485	0.057320747	0.032186280	0.032454939	0.090231180	0.0627065262
773	Epicatechin	Flavonoids	0.006781487	0.018089584	0.009841674	0.006453956	0.014664119	0.011166164	0.007305290	0.027348846	0.014543866	0.013647470	0.016813070	0.0159317084	0.019383721	0.011546718	0.067891688	0.043526543	0.033161064	0.0351019468	0.010422580	0.024806202	0.009560651	0.014929811	0.014549584	0.015170774	0.040770584	0.021471727	0.010980431	0.02058862
164	Epitulipinolide	Sesquiterpenoids	0.010133717	0.015077008	0.019031360	0.012767021	0.018716210	0.0151450632	0.018971532	0.022396934	0.022686946	0.020362277	0.018314346	0.020546407	0.017711886	0.023966833	0.017387581	0.038556750	0.020904907	0.0237055914	0.008151061	0.011611417	0.013226239	0.010996239	0.012805579	0.006960654	0.009159494	0.015609708	0.022073708	0.0133218286
663	Ergosterol peroxide	Steroids and steroid derivatives	0.01464267	0.08389192	0.30928463	0.13421294	0.23454912	0.155316256	0.13752015	0.27701331	0.04174427	0.08310307	0.27808598	0.163493356	0.23307801	0.05290595	0.31927748	0.18078638	0.51389963	0.25998949	0.04201890	0.34521969	0.08856129	0.15859996	0.15179899	0.02237389	0.18472454	0.17668342	0.18456218	0.144028604
35	Eriodictyol	flavonoids	0.006064960	0.027560485	0.014056139	0.024896438	0.004065438	0.015328692	0.026507549	0.049200858	0.029744516	0.040349526	0.030782316	0.035316953	0.003814970	0.120269510	0.109808817	0.097227491	0.107850457	0.087794249	0.055326361	0.041174485	0.008644236	0.0350483606666667	0.007023183	0.045097250	0.069806624	0.035381049	0.060838129	0.043629247
299	Erucic acid	Fatty Acyls	0.07117969	0.03587969	0.06428788	0.02332382	0.12986823	0.064907862	0.02579671	0.10301898	0.05732472	0.03679470	0.09521421	0.063629864	0.09775271	0.06219763	0.06605292	0.07374863	0.02125845	0.064202068	0.07195019	0.03943282	0.03727919	0.0495540666666667	0.11971160	0.08758205	0.06509723	0.09257635	0.02466145	0.077925736
312	Erythritol	Miscellaneous	0.02218726	0.03192892	0.02513950	0.01878293	0.04083429	0.02777458	0.02440966	0.01640686	0.02342518	0.06715977	0.03969653	0.0342196	0.01506484	0.02408445	0.03995054	0.02643671	0.03085953	0.027279214	0.01384398	0.02963683	0.02882254	0.0241011166666667	0.03748658	0.02463007	0.01658908	0.03274044	0.05630100	0.033549434
140	ESCULETIN	Coumarins	0.23739849	0.34750511	0.47948646	0.36923948	0.43560151	0.37384621	0.32015102	0.29211922	0.35221268	0.22639089	0.35021630	0.308218022	0.28634675	0.26321531	0.44202994	0.22883316	0.32115743	0.308316518	0.33696431	0.41878417	0.32437976	0.360042746666667	0.49455424	0.77219811	0.09779075	0.74103186	0.48256991	0.517628974
431	Esculin	Coumarins	14.40105494	12.80648065	6.60945046	11.02185802	10.94385758	11.15654033	5.14126107	5.90594829	4.90666447	6.18945361	6.29622374	5.687910236	0.07274232	1.34660508	4.51395124	2.50837975	1.69484738	2.027305154	6.77638633	5.06313659	3.45855527	5.09935939666667	1.27385260	0.71357644	2.01068693	0.57432847	0.39250945	0.992990778
734	Estriol	Steroids	0.03960302	0.03120387	0.02574453	0.03791205	0.01187392	0.029267478	0.05466146	0.05638394	0.03900261	0.02738328	0.06527280	0.048540818	0.04621183	0.03077105	0.04586959	0.07314531	0.08598563	0.056396682	0.04397769	0.03114789	0.01049253	0.02853937	0.09772180	0.05787248	0.06947782	0.09059011	0.07818429	0.0787693
776	Euparin	Phenols	0.016863040	0.022174080	0.024974062	0.031921789	0.011451199	0.021476834	0.013225723	0.008101752	0.014621696	0.021767731	0.014703859	0.0144841522	0.026004229	0.046080684	0.019716260	0.023868252	0.022091824	0.0275522498	0.043787718	0.014587781	0.035316795	0.0312307646666667	0.022298294	0.021422798	0.067853632	0.028536038	0.031202547	0.0342626618
783	Eurycomalactone	Diterpenoids	0.022963365	0.014266904	0.014765257	0.014898699	0.019589170	0.017296679	0.021326307	0.021241810	0.040817698	0.025772910	0.026890552	0.0272098554	0.011374038	0.024682351	0.029439497	0.022883500	0.010962012	0.0198682796	0.038648918	0.021093459	0.009152807	0.0229650613333333	0.017116721	0.011700817	0.010478705	0.017459151	0.028864777	0.0171240342
324	Euxanthone	Xanthones	0.010968206	0.003758770	0.010651863	0.004571440	0.006085699	0.0072071956	0.007715627	0.008209478	0.013831905	0.003903617	0.008896349	0.0085113952	0.012603356	0.006368698	0.012864967	0.008871894	0.003356783	0.0088131396	0.004871816	0.008739917	0.005719984	0.00644390566666667	0.006746745	0.005478596	0.009020785	0.010814821	0.007485984	0.0079093862
266	Evoxine	Alkaloids	0.02665755	0.02914927	0.01657511	0.02564349	0.04136317	0.027877718	0.01618708	0.01959523	0.04834831	0.01587008	0.02444772	0.024889684	0.03267743	0.03946392	0.03792623	0.02712925	0.03180427	0.03380022	0.02593775	0.02854170	0.04930204	0.03459383	0.02568961	0.02290762	0.04595342	0.04173566	0.03747201	0.034751664
21	Farrerol	flavonoids	0.001400971	0.002732903	0.009517060	0.002583324	0.011622649	0.0055713814	0.019006001	0.005825325	0.005176489	0.001988195	0.007288022	0.0078568064	0.010134128	0.006226819	0.008207733	0.006739578	0.003256262	0.006912904	0.020919567	0.012542751	0.009487645	0.0143166543333333	0.037434098	0.015576152	0.022959315	0.009669210	0.024514152	0.0220305854
170	Ferruginol	Diterpenoids	0.0037020739	0.0047300015	0.0010490395	0.0023216621	0.0016623410	0.0026930236	0.0019353903	0.0034424617	0.0007953669	0.0028313072	0.0027724460	0.00235539442	0.0053790912	0.0022713552	0.0023715706	0.0042002293	0.0052064072	0.0038857307	0.0016879915	0.0065131661	0.0021722093	0.00345778896666667	0.0068269954	0.0013939596	0.0027833825	0.0046715534	0.0059153224	0.00431824266
403	Ferulic acid	Phenylpropanoids	0.01605047	0.02169806	0.02464177	0.02651055	0.01830119	0.021440408	0.04746337	0.02883150	0.06889300	0.03160353	0.04854258	0.045066796	0.05639476	0.05072355	0.06009736	0.05470265	0.06544255	0.057472174	0.04212747	0.03272814	0.02733609	0.0340639	0.02282265	0.06185562	0.07592368	0.06757585	0.03682291	0.053000142
498	Fingolimod hydrochloride	Miscellaneous	0.03493095	0.02681200	0.03260418	0.07174371	0.11832647	0.056883462	0.02217457	0.05174211	0.03535170	0.04103069	0.04371465	0.038802744	0.12247737	0.16852750	0.03020427	0.14666213	0.15059944	0.123694142	0.01199634	0.02616751	0.07276159	0.0369751466666667	0.03418073	0.05444758	0.04116871	0.04907717	0.06703302	0.049181442
34	Fisetin	flavonoids	0.05244753	0.16897126	0.13742792	0.08221298	0.08283421	0.10477878	2.18809359	2.33801235	1.97493055	2.70741303	2.76627711	2.394945326	0.18826678	0.34823230	0.27302352	0.37170479	0.42250441	0.32074636	0.11104786	0.95234713	0.74235622	0.60191707	0.10904566	0.15479941	0.08560738	0.07707069	0.15021362	0.115347352
82	Flavonol	Flavonoids	5.676068e-03	6.142192e-03	2.661796e-03	5.616460e-03	9.285365e-03	0.0058763762	1.465317e-03	8.410197e-03	4.215053e-03	6.640985e-03	8.495016e-03	0.0058453136	1.487419e-02	8.654604e-03	6.784490e-03	3.917869e-05	7.206977e-03	0.007511887938	1.988056e-03	4.447998e-03	8.351924e-03	0.004929326	6.150939e-03	1.472801e-02	8.800961e-03	5.096037e-03	1.062152e-02	0.0090794934
754	Folic acid	Alkaloids	0.001366766	0.001817546	0.005985333	0.002981471	0.007846030	0.0039994292	0.006468049	0.005223222	0.003758256	0.003774597	0.002204952	0.0042858152	0.009198276	0.005832932	0.007122739	0.008949866	0.008088966	0.0078385558	0.002132189	0.004928705	0.003013304	0.003358066	0.004300309	0.006241558	0.003032908	0.001259236	0.007709492	0.0045087006
699	Folinic acid	Pteridines and derivatives	0.006895086	0.005750297	0.005940602	0.003752355	0.004096970	0.005287062	0.004712203	0.005586740	0.017429439	0.012698545	0.005892372	0.0092638598	0.017684886	0.009010609	0.007764617	0.026989513	0.004343732	0.0131586714	0.003079765	0.007038834	0.002380327	0.00416630866666667	0.001722291	0.003844053	0.022454340	0.001174761	0.002342253	0.0063075396
680	Formononetin	Flavonoids	0.013066674	0.010620583	0.010323627	0.013366357	0.009518723	0.0113791928	0.006547404	0.016368417	0.013935342	0.013859866	0.005968560	0.0113359178	0.008287631	0.012159691	0.009307435	0.014274677	0.009319173	0.0106697214	0.007823796	0.010545406	0.014301579	0.0108902603333333	0.011826917	0.021545378	0.010573636	0.009188358	0.018787767	0.0143844112
763	Formylanthranilic acid	Benzene and substituted derivatives	0.02291456	0.03237670	0.01015424	0.04359283	0.02082633	0.025972932	0.02343469	0.02962514	0.02166016	0.02683460	0.01507454	0.023325826	0.22552410	0.15942810	0.28742958	0.43321494	0.33658322	0.288435988	0.05593882	0.06701784	0.07120801	0.0647215566666667	0.02794967	0.05688322	0.02031275	0.04485670	0.07791087	0.045582642
613	Fraxetin	Coumarins	0.04014661	0.04340640	0.03040669	0.02913261	0.03748552	0.036115566	0.02199406	0.02626083	0.02053173	0.02202393	0.04221740	0.02660559	0.01345019	0.05154472	0.01881762	0.06868599	0.02855194	0.036210092	0.04035614	0.02878971	0.02310126	0.0307490366666667	0.04330952	0.03530363	0.08933297	0.02721067	0.04059998	0.047151354
626	Fraxin	Coumarins	0.003247328	0.004308777	0.001065003	0.007125609	0.001014743	0.003352292	0.011291402	0.006850136	0.014505546	0.031241738	0.010383668	0.014854498	0.017986081	0.002458558	0.006634392	0.003159035	0.006930129	0.007433639	0.010752447	0.013114905	0.006361989	0.010076447	0.015620459	0.009707481	0.014942360	0.003551231	0.014444293	0.0116531648
551	Fulvine	Alkaloids	0.009943334	0.010249623	0.007170752	0.018161193	0.005331198	0.01017122	0.012789200	0.135777585	0.010812618	0.113535999	0.078488074	0.0702806952	0.043152605	0.006829823	0.045585256	0.043181624	0.122701866	0.0522902348	0.025123066	0.064236028	0.018269896	0.03587633	0.009635591	0.067152868	0.153357217	0.107450677	0.014316221	0.0703825148
64	Fumaric acid	Organic acids and derivatives	0.09144508	0.12295064	0.07476369	0.10254022	0.07564198	0.093468322	0.04647399	0.07564882	0.06434568	0.09012527	0.06130137	0.067579026	0.24797290	0.28095312	0.32063009	0.25497304	0.32551749	0.286009328	0.09739582	0.10826617	0.10347717	0.103046386666667	0.04047833	0.02881804	0.05725715	0.02679089	0.04726471	0.040121824
585	Furanodiene	Sesquiterpenoids	0.008449707	0.009924298	0.003985115	0.009873368	0.006934548	0.0078334072	0.006716947	0.003472028	0.007501151	0.007091146	0.009461403	0.006848535	0.010607930	0.011715477	0.012174633	0.022606402	0.010929048	0.013606698	0.005662138	0.004931413	0.006837694	0.005810415	0.004744706	0.012221496	0.017623475	0.013203098	0.016792703	0.0129170956
740	Fustin	Flavonoids	0.004259596	0.006463725	0.007385654	0.003888498	0.002849316	0.0049693578	0.012888945	0.011933070	0.014438985	0.031015189	0.019125108	0.0178802594	0.011610923	0.012596389	0.007650884	0.008569764	0.012382146	0.0105620212	0.004535329	0.008381172	0.008286529	0.00706767666666667	0.012530505	0.014566871	0.007846869	0.003312181	0.003652283	0.0083817418
302	Galactinol	Organooxygen compounds	0.006112410	0.008252549	0.014694759	0.012780153	0.015684966	0.0115049674	0.024164317	0.035899934	0.035697330	0.031648827	0.026744188	0.0308309192	0.022940339	0.039164616	0.044840688	0.031219470	0.036176495	0.0348683216	0.022265841	0.022337105	0.039950481	0.0281844756666667	0.016091649	0.054387708	0.023256525	0.040652916	0.011327350	0.0291432296
240	Galangin	Flavonoids	9.291660e-03	3.938152e-03	4.052433e-03	9.758200e-03	7.172977e-03	0.0068426844	1.022462e-02	3.866521e-02	7.547172e-03	3.189374e-03	1.550980e-02	0.0150272352	7.771254e-03	7.151815e-03	6.425695e-03	1.780783e-02	1.249131e-02	0.0103295808	3.122779e-05	1.289313e-02	1.738012e-02	0.0101014925966667	2.298306e-02	3.189823e-02	4.240163e-02	4.902428e-02	5.136749e-02	0.039534938
408	Galantamine	Alkaloids	0.011634639	0.003881833	0.006057731	0.002916513	0.009552424	0.006808628	0.073551839	0.095020965	0.072344445	0.082461686	0.083571585	0.081390104	0.007211907	0.010922507	0.027880085	0.020673687	0.008000941	0.0149378254	0.025886234	0.031452652	0.043402771	0.0335805523333333	0.001112856	0.003798670	0.016127580	0.004868462	0.013808621	0.0079432378
136	Gallic acid	Phenols	0.04095470	0.02687667	0.04092000	0.03783939	0.07008922	0.043335996	0.04546688	0.04190853	0.04494816	0.02173059	0.01870022	0.034550876	0.04427364	0.05291296	0.08840310	0.07473980	0.07429763	0.066925426	0.02992748	0.05192322	0.03854174	0.0401308133333333	0.04220276	0.07890748	0.08580054	0.11352174	0.05414574	0.074915652
38	Gallocatechin	flavonoids	0.004132447	0.002494951	0.003476766	0.005980861	0.008694291	0.0049558632	0.003235507	0.009179477	0.004354297	0.007749758	0.008360186	0.006575845	0.008243846	0.003626628	0.024911844	0.008288071	0.007593040	0.0105326858	0.004647326	0.004980484	0.014188481	0.00793876366666667	0.002950959	0.005476434	0.005999010	0.003476087	0.006350107	0.0048505194
517	gamma-Fagarine	Alkaloids	0.0031101862	0.0023280195	0.0021120575	0.0004628766	0.0148727174	0.00457717144	0.0019896523	0.0075798828	0.0049608518	0.0035996985	0.0018626299	0.00399854306	0.0033397078	0.0060659466	0.0056231565	0.0058109985	0.0060235262	0.00537266712	0.0062522259	0.0013466514	0.0022123430	0.00327040676666667	0.0044793816	0.0060667000	0.0040026652	0.0036454561	0.0024953455	0.00413790968
548	gamma-Hydroxy-3-pyridinebutanoate	Pyridines and derivatives	0.058257998	0.042936105	0.049648403	0.052618945	0.063399307	0.0533721516	0.012096407	0.008763496	0.019366881	0.008013028	0.008432300	0.0113344224	0.008935240	0.011698180	0.007688632	0.006761500	0.016165922	0.0102498948	0.021227792	0.032239446	0.022561654	0.025342964	0.009665192	0.016291769	0.006411752	0.014638141	0.018394756	0.013080322
687	Ganoderal A	Triterpenoids	0.007058635	0.005050430	0.130381218	0.003633141	0.004650703	0.0301548254	0.030900492	0.013935595	0.011805510	0.010915283	0.031710391	0.0198534542	0.010554898	0.003601586	0.025137396	0.009042119	0.010883323	0.0118438644	0.023180348	0.007798568	0.001555102	0.0108446726666667	0.052753150	0.338351469	0.029132336	0.023310208	0.039409564	0.0965913454
678	Ganoderenic acid E	Triterpenoids	0.014411791	0.002856095	0.004798177	0.008907256	0.009289837	0.0080526312	0.008220643	0.005716837	0.005216854	0.001994027	0.009829519	0.006195576	0.008354155	0.006864655	0.028101702	0.019582832	0.009973863	0.0145754414	0.006690931	0.005018143	0.005547469	0.005752181	0.002334226	0.015117806	0.019955425	0.004314903	0.012236002	0.0107916724
430	Ganoderic acid F	Triterpenoids	7.30714913	1.86131494	2.51548038	1.62934763	5.55405652	3.77346972	1.39056662	1.99977104	0.90688193	1.23365018	4.85384929	2.076943812	1.99654724	4.55152752	0.07874737	6.18969404	2.01787009	2.966877252	3.44778803	2.11938040	1.57941917	2.38219586666667	2.99932498	8.26037345	0.07573767	2.37113768	2.17695069	3.176704894
428	Ganoderic acid Jb	Triterpenoids	0.004274767	0.014846821	0.003340920	0.003886743	0.006311720	0.0065321942	0.006573115	0.043674896	0.009366361	0.014725535	0.007837733	0.016435528	0.001258392	0.006430501	0.014089563	0.004707289	0.004819348	0.0062610186	0.016389379	0.019795712	0.003188456	0.0131245156666667	0.015529712	0.023687545	0.009236918	0.027916762	0.014802537	0.0182346948
573	Ganoderic acid N	Triterpenoids	0.021698241	0.003674001	0.005327011	0.005287583	0.005750603	0.0083474878	0.007598106	0.006739194	0.010397303	0.004247633	0.013075403	0.0084115278	0.003604008	0.011686451	0.030825494	0.029669854	0.024816360	0.0201204334	0.007505363	0.003755689	0.008973154	0.00674473533333333	0.002472423	0.014463282	0.025415264	0.001322887	0.005081045	0.0097509802
686	Ganoderic acid S	Triterpenoids	0.006066587	0.005410295	0.005074846	0.001741368	0.006296129	0.004917845	0.002633954	0.002547152	0.003847954	0.004356646	0.002123206	0.0031017824	0.002811805	0.008297901	0.003789020	0.006341505	0.003150803	0.0048782068	0.004167732	0.007917985	0.006477550	0.00618775566666667	0.004011632	0.024242481	0.014240018	0.010161178	0.003719896	0.011275041
563	Ganoderol B	Triterpenoids	0.006481531	0.020673431	0.003238047	0.007347661	0.005008130	0.00854976	0.015348715	0.019208755	0.010143075	0.003198877	0.007315782	0.0110430408	0.015561974	0.042144721	0.003062507	0.008548540	0.008247923	0.015513133	0.012373678	0.014681100	0.014272151	0.013775643	0.009009097	0.023887665	0.025306923	0.018907158	0.014169804	0.0182561294
252	Garbanzol	Flavonoids	0.001466642	0.005539247	0.004411970	0.003998582	0.009407103	0.0049647088	0.014319244	0.041331665	0.009300481	0.010986258	0.011197144	0.0174269584	0.025958894	0.024247442	0.015135653	0.025162928	0.035603100	0.0252216034	0.009986807	0.013687203	0.020423591	0.0146992003333333	0.004479412	0.015984767	0.009212462	0.006349404	0.010883685	0.009381946
349	Genipin	Iridoids	0.01927439	0.01431211	0.01575224	0.01261451	0.01499923	0.015390496	0.01016041	0.01357340	0.02143387	0.01781412	0.01468351	0.015533062	0.01822617	0.02171488	0.02657433	0.02230986	0.02996223	0.023757494	0.03467402	0.02652797	0.02524572	0.0288159033333333	0.01187702	0.07734940	0.02612582	0.02341567	0.08664038	0.045081658
656	Genipin-1-O-gentiobioside	Iridoids	0.0174651383	0.0069257136	0.0137269861	0.0046051850	0.0004032986	0.00862526432	0.0087380151	0.0078135494	0.0040389665	0.0128930237	0.0069660250	0.00808991594	0.0024006832	0.0016769550	0.0138425311	0.0028830386	0.0041014814	0.00498093786	0.0041089841	0.0045566586	0.0072620065	0.0053092164	0.0051578093	0.0019455250	0.0081303650	0.0008703470	0.0026528029	0.00375136984
332	Geniposide	Iridoids	0.03177975	0.02183836	0.02975525	0.02052080	0.02648354	0.02607554	0.35974705	0.30498052	0.29979614	0.43630882	0.40619722	0.36140595	0.02624849	0.02957677	0.09656958	0.05715600	0.13716485	0.069343138	0.13822361	0.12781297	0.10897022	0.125002266666667	0.02603912	0.06765051	0.05616086	0.05833618	0.04397932	0.050433198
490	Geniposidic acid	Iridoids	0.003793944	0.005156777	0.005201372	0.005269011	0.007818835	0.0054479878	0.008417730	0.006970107	0.009732726	0.006143764	0.007039899	0.0076608452	0.006783953	0.005345792	0.009532875	0.008644813	0.012726119	0.0086067104	0.004419551	0.003922409	0.006621272	0.004987744	0.005663331	0.016360153	0.006891535	0.010345036	0.005129855	0.008877982
15	Genistein	flavonoids	0.05670158	0.04225489	0.05544452	0.04379951	0.03882043	0.047404186	0.02650518	0.03310430	0.04647010	0.02532764	0.04927445	0.036136334	0.06661105	0.05733083	0.03656224	0.08083445	0.03941633	0.05615098	0.01774872	0.04594659	0.01542041	0.0263719066666667	0.04481919	0.07028210	0.05857069	0.04418897	0.05411332	0.054394854
23	Genistin	flavonoids	0.020654613	0.003006871	0.074283483	0.041854126	0.079319668	0.0438237522	0.069790451	0.012708446	0.768974204	0.016216540	0.004797265	0.1744973812	0.002158898	0.033587741	0.005006220	0.009883275	0.010114174	0.0121500616	0.018875470	0.006608920	0.010690581	0.0120583236666667	0.003494601	0.003302853	0.023798410	0.001181491	0.002352289	0.0068259288
709	Genkwanin	Flavonoids	0.017321526	0.002709450	0.010576967	0.021617048	0.011695442	0.0127840866	0.006240169	0.012596152	0.003425491	0.001895063	0.010351029	0.0069015808	0.001577603	0.003214987	0.002945476	0.005975288	0.011706371	0.005083945	0.002100096	0.019319341	0.006666750	0.00936206233333333	0.005502942	0.016990838	0.006033629	0.003557213	0.001714989	0.0067599222
398	Gentioflavin	Alkaloids	2.842620e-02	3.158972e-02	9.788694e-03	1.646378e-02	2.425601e-02	0.0221048808	2.766432e-02	2.212200e-02	3.072295e-02	3.195093e-02	3.430523e-05	0.022498901046	1.283246e-01	5.420602e-02	2.129824e-01	2.900801e-01	4.100388e-02	0.1453194	2.721431e-02	5.343344e-02	2.992582e-02	0.0368578566666667	5.148242e-02	5.596604e-02	2.838730e-02	1.049238e-01	3.609177e-02	0.055370266
132	Gentisic acid	Phenols	0.028080869	0.008664097	0.003809086	0.021696212	0.001551215	0.0127602958	0.105694440	0.106393889	0.084671065	0.089027299	0.079965837	0.093150506	1.288673974	0.570739675	0.811163148	0.719380042	0.544229510	0.7868372698	0.144388782	0.179569502	0.135114051	0.153024111666667	0.040952167	0.071615836	0.046808489	0.049913124	0.044227591	0.0507034414
123	Geranylacetone	Prenol lipids	0.0008137120	0.0012113647	0.0000844785	0.0016569601	0.0011670591	0.00098671488	0.0027946287	0.0078535149	0.0054672064	0.0085214470	0.0019230365	0.0053119667	0.0078983854	0.0096239712	0.0121103191	0.0127093457	0.0215632850	0.01278106128	0.0029079299	0.0045148353	0.0033037162	0.0035754938	0.0008537767	0.0023899452	0.0040826355	0.0081250095	0.0213691407	0.00736410152
4	Gibberellin A3	phytohormone	0.001344175	0.002711417	0.006914884	0.002555520	0.001422706	0.0029897404	0.027338390	0.013306016	0.014090733	0.004451524	0.006265055	0.0130903436	0.002893315	0.001558190	0.001329257	0.005384056	0.014860345	0.0052050326	0.015536225	0.005990796	0.003328075	0.008285032	0.001508769	0.005229480	0.001805430	0.009353157	0.009430100	0.0054653872
696	Ginsenoside F1	Triterpenoids	0.0071815754	0.0031732361	0.0015959577	0.0023870859	0.0018445791	0.00323648684	0.0055182176	0.0038280424	0.0006173467	0.0053574880	0.0054752755	0.00415927404	0.0105591144	0.0070873173	0.0092975283	0.0059795149	0.0077953847	0.00814377192	0.0069099684	0.0055129601	0.0020039183	0.00480894893333333	0.0026465954	0.0194168368	0.0045655286	0.0037525718	0.0104401890	0.00816434432
40	Glabridin	flavonoids	0.009056961	0.012735241	0.009092809	0.007421621	0.010997757	0.0098608778	0.009166060	0.017119839	0.016647611	0.011680894	0.020139432	0.0149507672	0.005187325	0.016568826	0.015064306	0.013394067	0.023194890	0.0146818828	0.014832532	0.022509452	0.019976165	0.0191060496666667	0.012808157	0.022395269	0.010536230	0.007732851	0.012357015	0.0131659044
577	Glaucine	Alkaloids	0.014500013	0.003587442	0.005406022	0.006479932	0.008445455	0.0076837728	0.017151741	0.001874763	0.010980635	0.006105767	0.008679698	0.0089585208	0.019572513	0.007098280	0.021031523	0.004902806	0.003976925	0.0113164094	0.002409673	0.024161384	0.006871202	0.0111474196666667	0.011133531	0.007133589	0.013201448	0.025933286	0.019172650	0.0153149008
493	Glucofrangulin B	Anthraquinones	0.0038468520	0.0088984333	0.0019140680	0.0066852119	0.0154239917	0.00735371138	0.0265379262	0.0226069392	0.0175429004	0.0180634479	0.0198974533	0.0209297334	0.0066114791	0.0092975967	0.0104412831	0.0027999784	0.0138141709	0.00859290164	0.0107722034	0.0222195026	0.0049777557	0.0126564872333333	0.0047142761	0.0094133183	0.0069379517	0.0011942524	0.0009989314	0.00465174598
591	Glucoiberin	Organooxygen compounds	0.011053700	0.006826425	0.013937347	0.011140494	0.014067930	0.0114051792	0.006075507	0.008874243	0.008062317	0.006636396	0.011539001	0.0082374928	0.019269292	0.022307373	0.009903422	0.015553293	0.009299538	0.0152665836	0.009513740	0.014138772	0.026835221	0.0168292443333333	0.011754040	0.011716108	0.015598262	0.023426855	0.005230254	0.0135451038
496	Glucosamine	Carbohydrates	0.010330514	0.028232343	0.033288900	0.018268619	0.012196286	0.0204633324	0.018128459	0.017164585	0.017822077	0.011650700	0.014278079	0.01580878	0.110111934	0.100003298	0.042489184	0.154991407	0.025770698	0.0866733042	0.008979141	0.038014613	0.028681331	0.0252250283333333	0.016471071	0.052556530	0.015312244	0.049819775	0.050099337	0.0368517914
353	Glucose 1-phosphate	Organooxygen compounds	1.894537	2.358728	2.468482	3.396154	3.248997	2.6733796	2.733955	2.635563	1.871064	2.495725	2.367922	2.4208458	3.651868	5.921031	3.139439	3.461818	2.621989	3.759229	4.154776	2.704770	2.212303	3.02394966666667	1.683986	2.636551	2.744338	4.281284	4.109338	3.0910994
128	Glutaric acid	Organic acids and derivatives	2.227137e+00	1.981954e+00	1.639310e+00	1.991972e+00	1.858059e+00	1.9396864	1.049480e+00	1.772060e+00	1.189811e+00	1.351800e+00	1.466745e+00	1.3659792	1.944627e+00	1.929651e+00	1.692250e+00	2.383466e+00	2.052978e+00	2.0005944	1.758341e+00	1.884956e+00	1.403644e+00	1.68231366666667	2.110466e+00	5.252702e-05	2.548913e+00	2.686829e+00	2.469742e+00	1.963200505404
425	Glutathione oxidized	Amino acid and derivatives	0.009018247	0.010392568	0.008575198	0.017587494	0.010705640	0.0112558294	0.002661326	0.002415700	0.008279286	0.004451942	0.007856046	0.00513286	0.007563676	0.018178543	0.012951135	0.004710429	0.008249515	0.0103306596	0.005409703	0.003966129	0.009182536	0.00618612266666667	0.005558844	0.006354243	0.018069224	0.014421491	0.004771517	0.0098350638
352	Glycerophosphocholine	Cholines	0.1418236	0.1977984	0.1501248	0.2577448	0.3430412	0.21810656	0.3051316	0.1994497	0.1506225	0.2783560	0.2120974	0.22913144	0.3360766	0.4018654	0.3425931	0.2513621	0.1206056	0.29050056	0.1602537	0.1964818	0.1563365	0.171024	0.1478696	0.2506544	0.2239407	0.3824453	0.2520168	0.25138536
22	Glycitein	flavonoids	0.002345042	0.002577637	0.003612802	0.001726925	0.005648459	0.003182173	0.003057419	0.002317617	0.002974128	0.004642001	0.003614568	0.0033211466	0.007111420	0.004803917	0.014642198	0.004766101	0.007950455	0.0078548182	0.004451786	0.004776930	0.007148129	0.00545894833333333	0.010130421	0.002433140	0.011970283	0.008517498	0.008697407	0.0083497498
43	Glycitin	flavonoids	0.002806220	0.009403805	0.008516676	0.002463275	0.007094674	0.00605693	0.012247892	0.009504737	0.015984996	0.010643662	0.006760464	0.0110283502	0.013566895	0.006333738	0.012957743	0.021924006	0.011571491	0.0132707746	0.002730632	0.012100746	0.010508335	0.008446571	0.006527577	0.014632089	0.004991530	0.008983149	0.011265107	0.0092798904
692	Glycyrrhetic acid 3-O-mono-beta-D-glucuronide	Triterpenoids	0.013057058	0.007766244	0.007695363	0.009154083	0.005533842	0.008641318	0.260332721	0.339658928	0.258613657	0.477151880	0.289120821	0.3249756014	0.043146189	0.043003540	0.063278185	0.044725972	0.035956026	0.0460219824	0.101255956	0.104549157	0.084716185	0.0968404326666667	0.013076758	0.007846384	0.011543401	0.005175699	0.008911620	0.0093107724
515	Grossamide	Alkaloids	0.011639697	0.005747259	0.015790918	0.026527361	0.020103502	0.0159617474	0.010819906	0.003421801	0.005301168	0.010446272	0.014114028	0.008820635	0.003704221	0.009845177	0.005288643	0.011340133	0.009739196	0.007983474	0.005078413	0.008155008	0.012318366	0.00851726233333333	0.027999104	0.010552929	0.004577893	0.011397073	0.010497360	0.0130048718
509	g-Strophanthin	Steroids and steroid derivatives	0.004054366	0.006166542	0.007881486	0.001826745	0.000512316	0.004088291	0.007889183	0.003917817	0.010100694	0.005756871	0.003784606	0.0062898342	0.011605298	0.006815080	0.001997014	0.011327490	0.007396963	0.007828369	0.007479216	0.015260961	0.018195149	0.0136451086666667	0.012597823	0.001264743	0.005734826	0.006952011	0.001161820	0.0055422446
279	Guaiacin	Lignans	0.002033422	0.003530651	0.003118405	0.003992568	0.002182641	0.0029715374	0.004878728	0.002858094	0.001575346	0.005359959	0.003963911	0.0037272076	0.004522210	0.003589569	0.002572287	0.004490645	0.006349037	0.0043047496	0.003137002	0.004048867	0.002742199	0.003309356	0.006105700	0.006035557	0.005953219	0.002507839	0.004972455	0.005114954
539	Guaiacol	Phenols	0.012298841	0.036732483	0.018420820	0.016329995	0.017654121	0.020287252	0.011050344	0.009994088	0.022230908	0.027746468	0.025194831	0.0192433278	0.055082750	0.015357041	0.015286205	0.014084432	0.019498594	0.0238618044	0.015327715	0.011299886	0.015649663	0.0140924213333333	0.019255823	0.005773059	0.039840809	0.114262404	0.019913029	0.0398090248
200	Guanine	Nucleotide and its derivates	1.38671156	4.74035859	0.09093767	5.95211076	5.06481421	3.446986558	5.50367887	5.51297040	5.01913722	6.45501770	5.28229063	5.554618964	7.82198181	8.49062829	10.56563887	11.73238590	15.17579889	10.757286752	6.83825126	6.53628968	6.12309467	6.49921187	7.09819325	11.81112755	7.96370327	11.63397867	12.33131089	10.167662726
595	Guanosine	Nucleotide and its derivates	1.336086e+00	3.481607e+00	3.518305e+00	3.977615e+00	9.924230e-02	2.48257106	4.488572e+00	4.332025e+00	6.763665e-02	5.215659e+00	3.878682e+00	3.59651493	4.270329e-05	7.142911e+00	7.911953e+00	9.992060e+00	1.316244e+01	7.641881340658	5.480862e+00	5.268433e+00	4.132067e+00	4.960454	1.895083e-01	9.813492e+00	2.952591e-01	1.747704e-01	1.299653e-01	2.12059902
305	Guanosine 3',5'-cyclic monophosphate	Nucleotide and its derivates	0.694208519	0.735395332	1.234899604	1.970464106	1.371830785	1.2013596692	0.251746024	0.204348075	0.091603851	0.005932618	0.012024040	0.1131309216	1.124921529	0.872021147	1.438421485	1.272153954	0.018205792	0.9451447814	0.620097828	0.825559295	0.360818601	0.602158574666667	0.286190586	0.476602600	0.456401339	0.193436137	0.024425923	0.287411317
228	Harmaline	Alkaloids	0.009622747	0.006066501	0.005014011	0.003317344	0.003333732	0.005470867	0.004802198	0.004102684	0.002665051	0.004085521	0.009363527	0.0050037962	0.004881062	0.003399263	0.004987272	0.006584990	0.005987341	0.0051679856	0.007934467	0.006595778	0.005473310	0.00666785166666667	0.010075124	0.010455068	0.011390627	0.008982801	0.007044134	0.0095895508
537	Harman	Alkaloids	0.003727373	0.005219976	0.008564228	0.005676547	0.017051181	0.008047861	0.005959428	0.006757506	0.003180159	0.004268379	0.008063832	0.0056458608	0.006037491	0.012505956	0.004155449	0.002049246	0.006021239	0.0061538762	0.002035353	0.011614280	0.024203506	0.012617713	0.024025922	0.019079423	0.019634820	0.010029905	0.008976574	0.0163493288
607	Helveticoside	Steroids and steroid derivatives	0.003136216	0.004114068	0.003082682	0.004806643	0.008317271	0.004691376	0.004017207	0.004115615	0.008984560	0.009103964	0.017848908	0.0088140508	0.022231915	0.022840232	0.039117053	0.011668689	0.023356278	0.0238428334	0.008054527	0.009276758	0.011696184	0.009675823	0.004485783	0.002525031	0.012795923	0.003645874	0.002226484	0.005135819
25	Hesperetin	flavonoids	0.0018022220	0.0005941427	0.0012579616	0.0005629881	0.0026830693	0.00138007674	0.0031059505	0.0009527238	0.0023826751	0.0025858255	0.0011000213	0.00202543924	0.0049103556	0.0021641143	0.0043584427	0.0006312656	0.0045714325	0.00332712214	0.0097979477	0.0054246385	0.0020626919	0.00576175936666667	0.0292081312	0.0199749047	0.0066002960	0.0026497571	0.0029511876	0.01227685532
9	Hesperidin	flavonoids	0.0028892074	0.0018927908	0.0042378307	0.0008882823	0.0029403324	0.00256968872	0.0353064815	0.0232947760	0.0043694863	0.0416298072	0.0443047425	0.0297810587	0.0156429641	0.0229298287	0.0185697150	0.0219012568	0.0083699799	0.0174827489	0.0165354953	0.0060868367	0.0191938381	0.0139387233666667	0.0022089063	0.0012237538	0.0012545993	0.0012422289	0.0022317753	0.00163225272
653	Homodihydrocapsaicin I	Miscellaneous	0.008872957	0.015778427	0.022273252	0.017689906	0.016959539	0.0163148162	0.019986732	0.017042833	0.017465464	0.025171361	0.016460727	0.0192254234	0.018282209	0.038339735	0.016353887	0.028707789	0.028028100	0.025942344	0.017319449	0.009883975	0.021060995	0.0160881396666667	0.023731968	0.035099725	0.034875948	0.014788092	0.013936492	0.024486445
745	Homoeriodictyol	Flavonoids	0.010562738	0.015893172	0.007388413	0.009440274	0.003938297	0.0094445788	0.279678442	0.451656523	0.385031265	0.481714532	0.271839782	0.3739841088	0.052528358	0.023630140	0.095545569	0.072708583	0.085563380	0.065995206	0.190809631	0.094344719	0.132901563	0.139351971	0.008928493	0.022167525	0.011279568	0.007961573	0.010788264	0.0122250846
45	Homoorientin	flavonoids	0.33305856	0.50645221	0.88402842	0.65909339	0.95359852	0.66724622	0.07970388	0.15106775	0.02922219	0.08281698	0.02402142	0.073366444	0.02789792	0.02485211	0.02743624	0.09623541	0.10275819	0.055835974	0.26043385	0.28899473	0.27316430	0.274197626666667	0.42534498	0.18845287	0.38101481	0.18788250	0.33393523	0.303326078
708	Homopterocarpin	Flavonoids	0.001731753	0.001895482	0.004304772	0.008856904	0.008793237	0.0051164296	0.005662274	0.012142613	0.005847321	0.010635897	0.005352183	0.0079280576	0.019662124	0.014467023	0.024994915	0.018329188	0.022467717	0.0199841934	0.010373355	0.008307101	0.004473038	0.00771783133333333	0.014506666	0.013886504	0.017469484	0.004947310	0.008969523	0.0119558974
768	Hordenine	Alkaloids	0.025230639	0.019043560	0.008076157	0.015469872	0.014744456	0.0165129368	0.019667213	0.009959672	0.005314117	0.026546277	0.007301361	0.013757728	0.016990414	0.019123541	0.016519944	0.014723763	0.031006609	0.0196728542	0.010085333	0.011562338	0.008168579	0.00993875	0.015943536	0.006351509	0.010469465	0.022587066	0.023166854	0.015703686
556	Huperzine B	Alkaloids	0.010470881	0.008023072	0.011409114	0.007450116	0.005676163	0.0086058692	0.007073758	0.011655852	0.006354526	0.013124362	0.007156920	0.0090730836	0.012689662	0.030496063	0.009077917	0.013856775	0.012496069	0.0157232972	0.010924203	0.017885266	0.016645094	0.015151521	0.018833166	0.007740657	0.011552531	0.005115248	0.017487882	0.0121458968
426	Hydroxysafflor yellow A	Chalcones	0.23409559	0.05792043	0.78022644	0.66365587	0.18651036	0.384481738	0.17991505	0.26442568	0.26653168	0.09697038	0.20004534	0.201577626	0.06365192	0.12461225	0.06475296	0.42376932	0.21462344	0.178281978	0.14941927	0.28308149	0.11253172	0.181677493333333	0.46802065	0.19229617	0.04856058	0.24723700	0.16087603	0.223398086
52	Icariin	flavonoids	0.0006579024	0.0014788519	0.0047142525	0.0027088778	0.0022740571	0.00236678834	0.0015767985	0.0031993255	0.0048794336	0.0021670433	0.0005585631	0.0024762328	0.0023369591	0.0015887256	0.0177028092	0.0014145921	0.0048377612	0.00557616944	0.0035267406	0.0033387843	0.0005252877	0.0024636042	0.0055314931	0.0077834648	0.0051991314	0.0025289685	0.0050791900	0.00522444956
241	Imperatorin	Phenylpropanoids	0.013440687	0.005016769	0.007242421	0.009913274	0.010366172	0.0091958646	0.006134899	0.008006085	0.017704838	0.005885029	0.003096719	0.008165514	0.018514283	0.008619549	0.007104720	0.014503510	0.011101085	0.0119686294	0.008837703	0.006320283	0.011876546	0.00901151066666667	0.015277073	0.006569328	0.016269039	0.007109355	0.008475166	0.0107399922
178	Indole	Alkaloids	13.35478633	0.02397578	10.64265104	11.47410421	0.02040724	7.10318492	8.79048579	0.03482304	0.03665282	0.05788946	0.07424218	1.798818658	0.13324154	0.20185163	0.19849025	0.29625938	0.25472845	0.21691425	0.03400819	10.90332078	0.05445850	3.66392915666667	13.23874646	0.03560007	0.05684428	14.42697740	12.19261682	7.990157006
67	Indole-3-acetic acid	Alkaloids	7.316057e-04	6.088775e-04	6.689590e-04	6.324144e-04	2.252143e-03	0.00097879992	8.246958e-04	3.199379e-05	1.368151e-03	4.039978e-04	1.600325e-03	0.000845832678	6.630186e-04	6.564551e-03	3.076861e-03	1.352052e-03	2.127568e-03	0.00275681012	4.697861e-04	1.338859e-03	3.456135e-03	0.0017549267	7.002321e-04	8.585725e-04	8.013352e-04	1.452907e-03	1.423696e-03	0.00104734856
382	Indole-3-carboxaldehyde	Indoles and derivatives	0.010564308	0.019538905	0.009909686	0.017729361	0.010752782	0.0136990084	0.029353613	0.057314634	0.012281761	0.015916293	0.025384364	0.028050133	0.021227412	0.005515210	0.009604996	0.024715335	0.024149792	0.017042549	0.013367506	0.011027908	0.009702970	0.011366128	0.023122469	0.016466867	0.021549243	0.034676161	0.009582159	0.0210793798
71	Indolelactic acid	Indoles and derivatives	0.006568221	0.010808748	0.006176444	0.007080085	0.006197214	0.0073661424	0.005658334	0.003827750	0.003262584	0.005350611	0.007356362	0.0050911282	0.012093913	0.010077385	0.005503814	0.013237138	0.010042457	0.0101909414	0.002608191	0.024059234	0.009006428	0.0118912843333333	0.010391871	0.016846925	0.013020325	0.013089292	0.038571074	0.0183838974
116	Indolepyruvate	Indoles and derivatives	0.0008448886	0.0028110557	0.0041475960	0.0034709484	0.0045857344	0.00317204462	0.0015573778	0.0045125732	0.0015853476	0.0015851922	0.0043711618	0.00272233052	0.0008623164	0.0033080809	0.0040150488	0.0012408858	0.0020249484	0.00229025606	0.0013010564	0.0018222998	0.0065769393	0.00323343183333333	0.0025317290	0.0045028903	0.0021999923	0.0061257615	0.0017769737	0.00342746936
436	indolin-2-one	Alkaloids	0.03095418	0.03302729	0.01373202	0.06064842	0.04242713	0.036157808	0.03159609	0.05588616	0.18216754	0.26752926	0.16498013	0.140431836	0.04968195	0.11152049	0.05730419	0.07857275	0.12409917	0.08423571	0.09168725	0.14532230	0.07497264	0.103994063333333	0.02656939	0.07011600	0.05179313	0.11327333	0.03516853	0.059384076
683	Inosine	Nucleotide and its derivates	0.008548867	0.014683915	3.478256705	0.015520110	0.011853462	0.7057726118	0.021628191	0.069741895	0.039600221	0.040060213	0.047174197	0.0436409434	0.115413681	0.016734258	2.524628506	0.041131371	2.256145681	0.9908106994	5.991191080	4.299170506	4.194952803	4.82843812966667	6.698807820	0.026473763	0.016025760	0.036427876	8.144295962	2.9844062362
158	Inosine 5'-monophosphate	Nucleotide and its derivates	0.0134428509	0.0156698558	0.0284240527	0.0524959484	0.0130456793	0.02461567742	0.0009349247	0.0003921436	0.0007312685	0.0031434861	0.0043277502	0.00190591462	0.0127170296	0.0713054353	0.4426738157	0.0313626923	0.0050869341	0.1126291814	0.0107804074	0.0219250156	0.0128315281	0.0151789837	0.0039860973	0.0050069640	0.0242946732	0.0111400777	0.0136039572	0.01160635388
633	Ipecoside	Iridoids	0.01836055	0.02753114	0.07224250	0.03248575	0.04868379	0.039860746	0.13560321	0.41008150	0.11417155	0.08384508	0.08689721	0.16611971	0.26704531	0.09474343	0.21487574	0.52012391	0.53493756	0.32634519	0.49261230	0.55210584	0.07150001	0.372072716666667	1.34087889	1.06083011	1.42115729	1.17553062	0.91562321	1.182804024
456	Irisflorentin	Flavonoids	0.002188478	0.003298853	0.001158366	0.002156193	0.004643789	0.0026891358	0.024250673	0.016417339	0.014023173	0.013967628	0.014643349	0.0166604324	0.009431295	0.012375022	0.037603280	0.011949371	0.014251222	0.017122038	0.047122989	0.057457553	0.035907248	0.0468292633333333	0.171386940	0.132331509	0.176622056	0.062759511	0.132845212	0.1351890456
447	Isatidine	Alkaloids	0.009999689	0.003844389	0.010011148	0.002774700	0.018141137	0.0089542126	0.016159739	0.014679437	0.012570300	0.022022779	0.015383006	0.0161630522	0.012745368	0.018216498	0.010608085	0.008693772	0.016793515	0.0134114476	0.006986261	0.013602040	0.011142280	0.0105768603333333	0.007876278	0.005054436	0.007189747	0.009894759	0.005804747	0.0071639934
198	Isobergapten	Coumarins	0.013256744	0.010663429	0.008266184	0.004851708	0.015923775	0.010592368	0.009688614	0.009050381	0.008170798	0.006838969	0.005776136	0.0079049796	0.007933223	0.008546579	0.009032104	0.027070819	0.015170454	0.0135506358	0.011167621	0.008332327	0.006507984	0.00866931066666667	0.019225989	0.018228152	0.013026700	0.013888659	0.011808436	0.0152355872
134	Isoeugenol	Phenols	0.0005493047	0.0018915398	0.0010207955	0.0002546031	0.0022370311	0.00119065484	0.0109955602	0.0164015943	0.0113829302	0.0104752227	0.0073841296	0.0113278874	0.0005790208	0.0089386339	0.0069490018	0.0076315424	0.0011838414	0.00505640806	0.0069484699	0.0069142860	0.0022078540	0.00535686996666667	0.0006283828	0.0024597546	0.0006909000	0.0006109401	0.0028790163	0.00145379876
720	Isoleucine	Amino acid and derivatives	0.70627985	0.19395487	0.09147366	0.68078791	0.10196310	0.354891878	0.66436308	0.48959196	0.28356748	0.32528526	0.25091703	0.402744962	0.23750848	0.56458405	0.74790525	1.22630583	0.32230647	0.619722016	0.57338293	0.46055808	0.17623698	0.403392663333333	0.21467036	0.31950812	0.12334151	0.23823952	0.48047504	0.27524691
512	Isoliquiritin	Chalcones	0.014022638	0.009256900	0.007904738	0.013244303	0.006142218	0.0101141594	0.014669360	0.012907832	0.010516343	0.014251151	0.006701436	0.0118092244	0.015037216	0.017402320	0.012279272	0.012036322	0.017771983	0.0149054226	0.020702826	0.011069534	0.010398888	0.0140570826666667	0.004622018	0.006301049	0.009029925	0.008904638	0.011834119	0.0081383498
733	Isonicotinic acid	Pyridines and derivatives	0.006050723	0.005017648	0.002438416	0.003913758	0.003476332	0.0041793754	0.004187385	0.006442493	0.002576198	0.002413218	0.004546403	0.0040331394	0.005320992	0.006428764	0.009965566	0.010870819	0.006440243	0.0078052768	0.002399854	0.001467308	0.005218807	0.00302865633333333	0.006078541	0.006869489	0.005549097	0.007509099	0.003936410	0.0059885272
19	Isoquercitrin	flavonoids	0.14368475	1.86320886	2.64052565	2.80399516	0.22763123	1.53580913	102.82526591	99.73094371	82.29418415	128.03473874	101.76554000	102.930134502	8.71609419	28.42396461	15.32626815	11.93989997	14.01437703	15.68412079	58.57878209	37.28177979	41.05921630	45.63992606	1.85425726	0.08531546	1.94760229	0.13170538	2.28015422	1.259806922
53	Isorhamnetin	flavonoids	0.0012311393	0.0037661241	0.0037785189	0.0006148947	0.0071160389	0.00330134318	0.0027348933	0.0014592639	0.0025444695	0.0004138516	0.0024152940	0.00191355446	0.0044529299	0.0014100205	0.0372247543	0.0050392172	0.0027586278	0.01017710994	0.0174917232	0.0021748092	0.0044166714	0.0080277346	0.0050055907	0.0265628291	0.0110802138	0.0007035476	0.0046751168	0.0096054596
168	Isosakuranetin	Flavonoids	0.04758938	0.07756082	0.02738273	0.14010956	0.14083171	0.08669484	9.75488901	5.61520017	6.24013388	10.65843605	9.26644808	8.307021438	0.20490069	0.51339875	0.46877270	0.37902324	0.45460677	0.40414043	2.52768585	2.63346091	2.21675742	2.45930139333333	0.15729294	0.06687323	0.17377679	0.04491610	0.04332292	0.097236396
159	Isoscopoletin	Coumarins	0.031210637	0.080508078	0.105301326	0.032596699	0.079874004	0.0658981488	0.013686269	0.008661266	0.011994506	0.010618757	0.015424714	0.0120771024	0.154919822	0.131286830	0.197405967	0.212507198	0.322185259	0.2036610152	0.186317283	0.166905867	0.172873342	0.175365497333333	0.666849873	0.348538586	0.995195875	0.278755235	0.757440529	0.6093560196
206	Itaconic acid	Fatty Acyls	0.2616371	0.1472126	0.1445402	0.2181751	0.4852093	0.25135486	0.3874445	0.2644633	0.2810059	0.2537774	0.2542455	0.28818732	0.2493933	0.3290394	0.4465136	0.3353282	0.3591860	0.3438921	0.4228361	0.4342763	0.6573317	0.5048147	0.2510404	0.2094252	0.2718646	0.2619026	0.2361733	0.24608122
693	Jangomolide	Triterpenoids	0.019011992	0.009508878	0.017352310	0.010893532	0.013842315	0.0141218054	0.005667230	0.012668484	0.009909264	0.008789368	0.013765391	0.0101599474	0.016420813	0.015434639	0.015374322	0.012814933	0.037104272	0.0194297958	0.016736498	0.015755220	0.014122757	0.0155381583333333	0.030668629	0.017380769	0.015347498	0.033030043	0.009714146	0.021228217
322	Juglone	Quinones	0.05253213	0.06315225	0.09420774	0.08450191	0.06907537	0.07269388	0.08725205	0.09495931	0.11890126	0.04845452	0.16067093	0.102047614	0.07195552	0.14593116	0.09331419	0.10680393	0.10671679	0.104944318	0.11802769	0.06232012	0.06175672	0.08070151	0.13217414	0.10059424	0.06659885	0.07254308	0.08354495	0.091091052
675	Jujuboside D	Triterpenoids	0.0025347445	0.0044545382	0.0044054829	0.0016516403	0.0036986278	0.00334900674	0.0073049664	0.0127371935	0.0045539839	0.0008589872	0.0036590337	0.00582283294	0.0027328681	0.0040164732	0.0038692080	0.0016744745	0.0010102575	0.00266065626	0.0067127821	0.0068825847	0.0028732129	0.00548952656666667	0.0091161198	0.0060323839	0.0058317253	0.0020097175	0.0060836524	0.00581471978
785	Kaempferol 3-O-beta-sophoroside	Flavonoids	0.0026872844	0.0009343968	0.0056746511	0.0004392850	0.0058499001	0.00311710348	0.0223447079	0.0135338110	0.0125300833	0.0207785960	0.0197579355	0.01778902674	0.0066040964	0.0101764837	0.0083295698	0.0055273548	0.0051602128	0.0071595435	0.0103060542	0.0082712928	0.0060239394	0.0082004288	0.0010948997	0.0011612829	0.0037608749	0.0011040348	0.0087376047	0.0031717394
50	Kaempferol-3-O-rutinoside	flavonoids	0.006731011	0.006475659	0.018154765	0.005342588	0.003955831	0.0081319708	11.315434206	8.305370405	6.878582259	9.929967375	7.443413836	8.7745536162	1.662912016	2.981171607	2.671761001	2.791851188	2.777719637	2.5770830898	3.263224327	3.029062256	2.516036756	2.93610777966667	0.015734682	0.054644384	0.017875636	0.046137135	0.032807097	0.0334397868
748	Kaurenoic acid	Diterpenoids	0.021092427	0.019785169	0.013832588	0.017177511	0.027452805	0.0198681	5.724933562	3.422728636	2.284461851	4.717115323	3.198275270	3.8695029284	0.733201205	1.674320662	1.243952308	1.461364908	1.204994933	1.2635668032	1.384450194	1.282281846	1.101941286	1.256224442	0.024034370	0.022269140	0.033356969	0.012752826	0.006959991	0.0198746592
106	Kawain	Phenols	0.0013471200	0.0013152168	0.0029214499	0.0039956241	0.0009856250	0.00211300716	0.0011124762	0.0007127421	0.0017974148	0.0006001548	0.0016011607	0.00116478972	0.0039893578	0.0054616196	0.0017842105	0.0009200611	0.0042055515	0.0032721601	0.0041914990	0.0037443376	0.0011604302	0.00303208893333333	0.0005310080	0.0029320883	0.0017898910	0.0071485964	0.0005409475	0.00258850624
417	Kazinol A	Flavonoids	0.034321725	0.112436937	0.117065516	0.117098262	0.253445237	0.1268735354	0.088309022	0.098106259	0.008804783	0.083423069	0.043146174	0.0643578614	0.046151063	0.139835504	0.075329241	0.168127608	0.114243746	0.1087374324	0.077505726	0.014693761	0.084095681	0.058765056	0.099535816	0.061155446	0.211719814	0.035733925	0.183073894	0.118243779
274	Kirenol	Diterpenoids	0.5167342	0.3975949	0.3225620	0.4484098	0.5868499	0.45443016	0.2999729	0.3118622	0.4365421	0.2224632	0.1933444	0.29283696	0.4762872	0.2358660	0.2953241	0.4033982	0.4545608	0.37308726	0.3610255	0.4047649	0.2583886	0.341393	0.3319798	0.2315247	0.2620922	0.4036031	0.4895372	0.3437474
356	Knightinol	Alkaloids	0.017395916	0.012260808	0.017711626	0.011118781	0.008204911	0.0133384084	0.017506412	0.021899237	0.025107980	0.033476096	0.012304669	0.0220588788	0.010477070	0.013445776	0.008781881	0.010117417	0.014287212	0.0114218712	0.009980824	0.011384050	0.011391268	0.010918714	0.011902647	0.013126232	0.016641289	0.004030512	0.010404558	0.0112210476
222	Kynurenic acid	Alkaloids	0.12470532	0.08653377	0.07352891	0.07249151	0.09566136	0.090584174	0.36819198	0.20803346	0.23682274	0.23778935	0.22338998	0.254845502	0.82428576	0.51042238	0.63521582	1.22596878	0.63891383	0.766961314	0.13138331	0.18333073	0.20186864	0.172194226666667	0.10223811	0.13703181	0.17763697	0.11200127	0.14629244	0.13504012
227	Lactaroviolin	Prenol lipids	0.05760684	0.11407371	0.01835390	0.03026201	0.03260017	0.050579326	0.04383638	0.05915822	0.03059866	0.07406283	0.03388382	0.048307982	0.49580363	0.67913158	0.57348100	1.52950307	0.85478653	0.826541162	0.14980087	0.20620556	0.12808745	0.161364626666667	0.01685721	0.04335447	0.09263983	0.05500097	0.05761516	0.053093528
283	Lathyrol	Diterpenoids	0.003099466	0.010036853	0.001444329	0.005017439	0.005810010	0.0050816194	0.014866433	0.025667618	0.020214752	0.013190674	0.042974910	0.0233828774	0.014705356	0.004921161	0.007139404	0.005433771	0.011351131	0.0087101646	0.008434950	0.015503090	0.005241108	0.00972638266666667	0.013987826	0.006388720	0.014918960	0.004979042	0.017949466	0.0116448028
62	Lauric acid	Lipids	0.008829814	0.009998345	0.004148800	0.011682074	0.007198653	0.0083715372	0.003778479	0.005337751	0.003848987	0.005863080	0.012012051	0.0061680696	0.009493321	0.003431081	0.007441615	0.005708016	0.010887452	0.007392297	0.007136710	0.004812205	0.005452055	0.00580032333333333	0.015342677	0.011728363	0.006425894	0.009670810	0.013747290	0.0113830068
203	Leukoaminochrome	Indoles and derivatives	0.07258431	0.36265670	0.46553416	0.50008272	0.52728787	0.385629152	0.68184755	0.54106368	0.49302875	0.76117235	0.44462506	0.584347478	0.80430542	0.91719067	0.15555706	1.22055486	1.72970799	0.9654632	0.61117714	0.01484759	0.47499104	0.367005256666667	0.67615038	1.17430293	0.75474811	1.16145128	1.13342780	0.9800161
705	Leukotriene A4	Fatty Acyls	0.008767088	0.007675484	0.011237031	0.002668863	0.008057652	0.0076812236	0.016695083	0.022375743	0.033639991	0.015810078	0.015826679	0.0208695148	0.013289230	0.007524734	0.028232887	0.009957503	0.017904928	0.0153818564	0.007590801	0.010413284	0.007143473	0.00838251933333333	0.025502405	0.007161508	0.013592990	0.012391429	0.010259502	0.0137815668
107	Levodopa	Amino acid and derivatives	4.040635e-05	3.930971e-04	2.716211e-04	3.022658e-04	5.351783e-04	0.00030851373	1.338472e-04	1.007733e-04	1.151774e-04	4.107249e-04	4.749982e-04	0.0002471042	4.498251e-04	1.736427e-04	1.243574e-04	3.948191e-04	2.372715e-04	0.00027598316	3.277208e-04	2.768889e-04	1.420559e-04	0.000248888533333333	3.221229e-04	1.404133e-04	1.642730e-04	4.578509e-04	4.775636e-04	0.00031244474
57	L-Histidine	Amino acid and derivatives	0.04764898	0.02103132	0.01734154	0.04953419	0.02288134	0.031687474	0.02113016	0.02779816	0.04529998	0.03804702	0.02012479	0.030480022	0.03693021	0.04176564	0.05555296	0.06706619	0.06487247	0.053237494	0.02516296	0.03930020	0.02243012	0.0289644266666667	0.03755917	0.03983625	0.03801073	0.05009788	0.04376719	0.041854244
688	Limonexic acid	Triterpenoids	0.08149714	0.01514210	0.02858983	0.02392128	0.02728359	0.035286788	0.01645218	0.03341803	0.02162692	0.02305438	0.01971099	0.0228525	0.06020424	0.07697472	0.06097942	0.04644731	0.06902865	0.062726868	0.03233138	0.02726807	0.02306834	0.02755593	0.05968560	0.02546804	0.06110882	0.03306886	0.04270574	0.044407412
468	Lincomycin	Carboxylic acids and derivatives	0.117318046	0.117017824	0.017889362	0.005614233	0.052425599	0.0620530128	0.016275939	0.042187446	0.056100264	0.006468493	0.012461824	0.0266987932	0.029148485	0.050981430	0.019366984	0.074479142	0.043208732	0.0434369546	0.044417802	0.023832232	0.032388893	0.033546309	0.032806172	0.059514023	0.082766996	0.143031207	0.018433876	0.0673104548
620	Lipiferolide	Sesquiterpenoids	0.017685176	0.015833731	0.011072048	0.009176345	0.006510454	0.0120555508	0.058450944	0.040712213	0.059976242	0.052354954	0.050353031	0.0523694768	0.019800310	0.022857022	0.021450199	0.022496630	0.029852570	0.0232913462	0.030068898	0.033006423	0.022580052	0.028551791	0.020809415	0.024757771	0.019116373	0.022371567	0.014866576	0.0203843404
554	Liquiritigenin	Flavonoids	0.010615845	0.010795801	0.004435610	0.009341567	0.020855206	0.0112088058	0.011440852	0.017031675	0.011902373	0.021031630	0.020558475	0.016393001	0.023001047	0.008016887	0.011997509	0.009403705	0.012066794	0.0128971884	0.008164224	0.007461419	0.005217988	0.006947877	0.016780802	0.019238527	0.006634987	0.008200710	0.014729421	0.0131168894
10	Liquiritin	flavonoids	0.01005779	0.01552790	0.01702834	0.01118989	0.01175360	0.013111504	0.05902925	0.08326297	0.04044159	0.05143974	0.06367964	0.059570638	0.02621664	0.01439156	0.04750533	0.01492197	0.03007948	0.026622996	0.02222537	0.02760331	0.02044595	0.0234248766666667	0.04079099	0.02047072	0.05823694	0.05869414	0.03437935	0.042514428
502	L-Malic acid	Hydroxy acids and derivatives	0.0019429224	0.0014679350	0.0016275979	0.0024399756	0.0006098653	0.00161765924	0.0024568606	0.0011869263	0.0032651371	0.0014506409	0.0053852784	0.00274896866	0.0025394332	0.0076546084	0.0000398050	0.0041134734	0.0086162973	0.00459272346	0.0047395414	0.0030484157	0.0018218868	0.0032032813	0.0015499787	0.0025297857	0.0035726257	0.0043723896	0.0018812298	0.0027812019
337	L-Nicotine	Alkaloids	0.005874241	0.006143559	0.020244883	0.004111940	0.008220390	0.0089190026	0.005274722	0.007538320	0.006500212	0.004268986	0.004185601	0.0055535682	0.015353627	0.013626812	0.006056466	0.007447876	0.004883816	0.0094737194	0.010368600	0.013449100	0.009049624	0.0109557746666667	0.017343264	0.012206621	0.009199235	0.008047564	0.008643866	0.01108811
94	Loganic acid	Iridoids	0.006205201	0.007862076	0.002901462	0.009981289	0.007632779	0.0069165614	0.004915407	0.007963557	0.017527781	0.022969885	0.008559649	0.0123872558	0.005076621	0.009339044	0.005537596	0.010814725	0.004341339	0.007021865	0.006495923	0.014095182	0.011489814	0.0106936396666667	0.003325319	0.004117468	0.011203611	0.009326674	0.013198833	0.008234381
55	L-Ornithine	Amino acid and derivatives	3.046665905	0.018022489	0.894750627	2.555250654	0.863061719	1.4755502788	1.160224761	1.486845335	0.010149568	1.244262749	0.819176195	0.9441317216	0.016827432	0.013783492	0.023985967	0.029967451	0.190737414	0.0550603512	0.013088802	1.141706746	0.897653420	0.684149656	0.008597703	2.266419872	1.209714373	1.058877813	1.172907129	1.143303378
467	L-Pipecolic acid	Amino acid and derivatives	0.9560418	1.1428985	1.4166268	1.4804902	1.1552347	1.2302584	6.7113408	1.2109359	1.0910900	1.1537281	1.4802518	2.32946932	2.1129648	3.6394272	9.4202144	5.2961579	3.5521959	4.80419204	1.3928866	5.7016091	1.0266008	2.70703216666667	1.3814816	1.0480830	0.7885088	0.4078897	0.7058905	0.86637072
404	L-Quebrachitol	Miscellaneous	0.04443075	0.06352988	0.03724607	0.04284032	0.05351837	0.048313078	0.02987648	0.03266625	0.02631247	0.03296549	0.02843870	0.030051878	0.05991370	0.09232087	0.05772220	0.04088291	0.07754286	0.065676508	0.02263267	0.05708355	0.08020467	0.0533069633333333	0.03500805	0.09317764	0.12249535	0.05804585	0.05495396	0.07273617
494	Lubiprostone	Fatty Acyls	28.3517918	22.7686768	34.2239825	12.7962277	1.6594372	19.9600232	0.5033589	1.0482096	25.6922933	0.6952546	1.3665563	5.86113454	33.2634026	0.5327833	41.2185417	0.7696501	41.3758038	23.4320363	138.4590194	0.6870758	127.4775294	88.8745415333333	36.8729619	1.5898777	49.7756525	43.9543964	0.8151038	26.60159846
414	Lucidadiol	Triterpenoids	0.014616956	0.009089746	0.011864360	0.016614878	0.025654157	0.0155680194	0.015050943	0.012449007	0.015379951	0.023574875	0.011591024	0.01560916	0.026102390	0.035510365	0.039338237	0.042456339	0.050714125	0.0388242912	0.010425674	0.017152943	0.018442691	0.015340436	0.017655009	0.014585138	0.012117135	0.029783453	0.022789293	0.0193860056
243	Lucidin	Anthraquinones	0.04160973	0.04408771	0.05099421	0.03570741	0.07887528	0.050254868	0.04178623	0.04351375	0.02737027	0.02510564	0.02960765	0.033476708	0.02622656	0.02528624	0.04011416	0.02217076	0.07005284	0.036770112	0.04511811	0.03258811	0.01761783	0.0317746833333333	0.04687317	0.03980692	0.02256621	0.04680658	0.03687559	0.038585694
451	Lucidumol A	Triterpenoids	0.006929639	0.017278091	0.016386059	0.025110744	0.008607043	0.0148623152	0.030974249	0.029476301	0.020200345	0.015533187	0.043431212	0.0279230588	0.007157636	0.014144214	0.010373322	0.005253480	0.012909821	0.0099676946	0.030012878	0.007069099	0.017154520	0.0180788323333333	0.051078960	0.049701219	0.003533568	0.092047943	0.048665099	0.0490053578
237	Lumichrome	Alkaloids	0.01946903	0.01971773	0.04376275	0.01125577	0.09129836	0.037100728	0.01666363	0.02017591	0.01784108	0.01985520	0.02819015	0.020545194	0.01359224	0.02354384	0.02351159	0.01062877	0.10614792	0.035484872	0.02930091	0.03086208	0.01524016	0.0251343833333333	0.05220634	0.05071568	0.05207301	0.04306738	0.04579098	0.048770678
729	Lupanine	Alkaloids	0.003978146	0.003802448	0.007023880	0.006382701	0.006796792	0.0055967934	0.013933631	0.004495736	0.018894215	0.009056115	0.009029582	0.0110818558	0.007467138	0.006907842	0.015594860	0.011129328	0.015112994	0.0112424324	0.003551622	0.008366643	0.009201033	0.007039766	0.009455309	0.010583090	0.015191531	0.013112984	0.008475946	0.011363772
238	Lusianthridin	Miscellaneous	0.016503877	0.013011043	0.012488112	0.038546386	0.033374811	0.0227848458	0.005722761	0.016475328	0.016753192	0.033885669	0.013324425	0.017232275	0.022378677	0.026240519	0.019607244	0.019931388	0.016063041	0.0208441738	0.018499906	0.022691091	0.012233672	0.017808223	0.019331934	0.048140190	0.024416679	0.016406471	0.036449162	0.0289488872
378	Lutein	Prenol lipids	0.034303772	0.012806100	0.033048995	0.011452276	0.030191659	0.0243605604	0.059349550	0.125318822	0.095790550	0.103975368	0.092776639	0.0954421858	0.025726485	0.026415483	0.014424858	0.025256708	0.020040277	0.0223727622	0.058032241	0.037215119	0.036900230	0.0440491966666667	0.031427257	0.027010464	0.024897601	0.009045856	0.027191665	0.0239145686
788	Luteolin-6-C-glucoside	Flavonoids	0.017889900	0.166085660	0.087982464	0.046517080	0.008745001	0.065444021	0.037678199	0.044782103	0.151504285	0.069671811	0.119598210	0.0846469216	0.087839545	0.077557147	0.069485973	0.007485415	0.024047075	0.053283031	0.126271370	0.030237487	0.053771711	0.0700935226666667	0.110692784	0.028365430	0.018826882	0.008483354	0.030323349	0.0393383598
628	Luvangetin	Coumarins	0.071025550	0.084151681	0.067164172	0.118476997	0.085974872	0.0853586544	0.009696528	0.017747409	0.025122571	0.013796855	0.021719817	0.017616636	0.021562849	0.018022676	0.046544296	0.021739098	0.025226882	0.0266191602	0.032363977	0.024444886	0.060178050	0.0389956376666667	0.021037379	0.022465622	0.011051205	0.031945633	0.028848005	0.0230695688
409	Lycorine	Alkaloids	0.006043420	0.015671412	0.001068086	0.003357715	0.005565226	0.0063411718	0.005331956	0.003228144	0.004987979	0.008832980	0.006352106	0.005746633	0.003334503	0.004861917	0.003688475	0.005420573	0.005561345	0.0045733626	0.008685543	0.007119356	0.007616023	0.007806974	0.009273699	0.009073784	0.017214256	0.004773305	0.006015776	0.009270164
697	Macamide B	Alkaloids	0.002488125	0.001293233	0.001226038	0.003506492	0.003643237	0.002431425	0.103119757	0.117062710	0.004070941	0.152982833	0.109457282	0.0973387046	0.003984779	0.005635192	0.001208907	0.020279448	0.020720559	0.010365777	0.026183245	0.003209338	0.002052182	0.0104815883333333	0.004397533	0.006583684	0.016328406	0.009040490	0.004360840	0.0081421906
576	Magnoflorine	Alkaloids	0.025634024	0.014364475	0.021484426	0.008046463	0.016187589	0.0171433954	0.008987958	0.013245447	0.005758427	0.014386171	0.013549226	0.0111854458	0.023421520	0.025530170	0.010869159	0.013556407	0.017854672	0.0182463856	0.014792883	0.014952061	0.014606457	0.0147838003333333	0.011983401	0.028400848	0.027224136	0.046429912	0.038820689	0.0305717972
267	Mahanine	Alkaloids	0.0013376559	0.0008268897	0.0021071625	0.0023070568	0.0004564808	0.00140704914	0.0017274145	0.0024435391	0.0031404080	0.0032430631	0.0042756190	0.00296600874	0.0176126000	0.0143797489	0.0126726349	0.0125996719	0.0110054007	0.01365401128	0.0093877555	0.0019418901	0.0060674528	0.0057990328	0.0016803885	0.0033332283	0.0039903581	0.0009752083	0.0042973493	0.0028553065
127	Malonic acid	Carboxylic acids and derivatives	0.06467639	0.04409802	0.03780102	0.02905747	0.07215945	0.04955847	0.03741315	0.02795461	0.02783353	0.02424426	0.02220179	0.027929468	0.02248696	0.02780725	0.03570319	0.03346941	0.04027659	0.03194868	0.02831244	0.02663830	0.02591877	0.0269565033333333	0.04211660	0.09272939	0.04858387	0.03974942	0.04093544	0.052822944
319	Maltotriose	Organooxygen compounds	1.797987758	5.467339610	5.940210616	4.530588681	5.254970609	4.5982194548	1.307661810	0.012482695	0.923768488	1.484766450	0.054779485	0.7566917856	9.793401246	14.717432583	4.702982824	9.824143070	6.798728753	9.1673376952	2.566515505	3.154295817	2.039699051	2.586836791	0.008133406	0.227490003	0.360183410	0.005552068	0.299978166	0.1802674106
105	Malvidin 3-O-glucoside (Oenin)	Flavonoids	0.0036913536	0.0042573067	0.0033328613	0.0015623398	0.0006301116	0.0026947946	0.0519506155	0.0536773299	0.0325049106	0.0456083805	0.0336980047	0.04348784824	0.0040771084	0.0038474887	0.0114125772	0.0131375063	0.0156617459	0.0096272853	0.0242217841	0.0206614265	0.0130160884	0.0192997663333333	0.0027386919	0.0036940054	0.0024380561	0.0040713671	0.0071468580	0.0040177957
598	Malvidin-3-O-galactoside	Flavonoids	0.002907817	0.002145595	0.001117683	0.001751748	0.004743259	0.0025332204	0.002767941	0.007999093	0.006413487	0.002877679	0.003397714	0.0046911828	0.002486357	0.004646140	0.005445665	0.006263584	0.001251816	0.0040187124	0.003352594	0.004540967	0.002335270	0.00340961033333333	0.004872689	0.010243787	0.002868249	0.003662291	0.002111011	0.0047516054
412	Mangiferin	Xanthones	0.04070569	0.03793164	0.05378261	0.01611930	0.02219303	0.034146454	0.03047400	0.01872334	0.03574803	0.03195043	0.01245170	0.0258695	0.01607037	0.02071920	0.03665388	0.03211583	0.02408565	0.025928986	0.01370290	0.01127574	0.02854711	0.0178419166666667	0.04219070	0.03896761	0.01822669	0.03302997	0.01374950	0.029232894
98	Mannitol	Alcohols and polyols	0.003625367	0.024530466	0.007285711	0.009965163	0.004922724	0.0100658862	0.003812907	0.003039553	0.002571351	0.002128173	0.006488752	0.0036081472	0.008783714	0.008310386	0.008215042	0.005534244	0.008226883	0.0078140538	0.009868543	0.003679936	0.010192837	0.007913772	0.006229790	0.012938339	0.014410965	0.009944833	0.005871949	0.0098791752
354	Mannose 6-phosphate	Organooxygen compounds	0.1374584	0.1130093	0.1213246	0.2136124	0.1881820	0.15471734	0.1774218	0.1608025	0.1254454	0.1584719	0.1668938	0.15780708	0.1965833	0.2785224	0.2553639	0.3168329	0.1893021	0.24732092	0.2107411	0.2062454	0.1378989	0.1849618	0.1642396	0.1546159	0.2001396	0.3764819	0.2170123	0.22249786
99	Matairesinol	Lignans	0.0009119156	0.0010926594	0.0002266771	0.0025937342	0.0015410205	0.00127320136	0.0034757964	0.0076161000	0.0035433476	0.0058811817	0.0050449845	0.00511228204	0.0012502978	0.0024853903	0.0035963723	0.0018980505	0.0014258509	0.00213119236	0.0026807764	0.0021108500	0.0023240578	0.00237189473333333	0.0014717972	0.0003445014	0.0037087632	0.0014049218	0.0008409103	0.00155417878
731	Matrine	Alkaloids	0.013245566	0.011060033	0.012949344	0.016235294	0.013278363	0.01335372	0.012636581	0.016650024	0.005493741	0.006555254	0.006851553	0.0096374306	0.011727188	0.027288789	0.009001530	0.020140517	0.016665735	0.0169647518	0.007920707	0.008983065	0.007256907	0.00805355966666667	0.010946606	0.025426503	0.015289558	0.011490688	0.010700270	0.014770725
385	Melatonin	Alkaloids	0.02176354	0.03502462	0.01842142	0.01972666	0.02245335	0.023477918	0.01768624	0.00737847	0.03349064	0.01189403	0.02320138	0.018730152	0.02298821	0.01997198	0.02038087	0.02037064	0.02449155	0.02164065	0.01761088	0.02459942	0.02042586	0.02087872	0.01418271	0.03804887	0.02934747	0.02504986	0.02415503	0.026156788
121	Melibiose	Carbohydrates	0.046951222	0.044319032	0.076933890	0.026894166	0.075224386	0.0540645392	0.033982540	0.042615949	0.039810423	0.054617210	0.020037718	0.038212768	0.128613054	0.082963723	0.047099536	0.096420689	0.082955175	0.0876104354	0.027536694	0.039552843	0.053042495	0.0400440106666667	0.015906616	0.005534608	0.019220171	0.011552556	0.015184225	0.0134796352
219	Mellein	Coumarins	0.04938354	0.02257709	0.02135814	0.04322928	0.02948757	0.033207124	0.02294074	0.02382758	0.03074425	0.02250573	0.05098494	0.030200648	0.07556628	0.06929796	0.03097550	0.02768643	0.07936221	0.056577676	0.02491308	0.01839950	0.01531185	0.0195414766666667	0.05183895	0.03088043	0.02784817	0.03520580	0.03747516	0.036649702
597	Mesaconitine	Alkaloids	0.0132826579	0.0008772603	0.0017341710	0.0032389958	0.0048790427	0.00480242554	0.0063857486	0.0101875355	0.0126730944	0.0089670364	0.0222836088	0.01209940474	0.0115661152	0.0611980612	0.0448946308	0.0394343896	0.0065697967	0.0327325987	0.0049767130	0.0110697823	0.0063801885	0.00747556126666667	0.0020875889	0.0012227447	0.0024077519	0.0063065245	0.0020159840	0.0028081188
393	Metanephrine	Phenols	0.009537139	0.014796104	0.017341687	0.005695476	0.005998445	0.0106737702	0.007417132	0.013569097	0.004866034	0.007306127	0.006831496	0.0079979772	0.017073479	0.017929704	0.014314484	0.017090958	0.012450298	0.0157717846	0.008329401	0.006268029	0.007177723	0.00725838433333333	0.017468436	0.022263786	0.005594586	0.018239580	0.020001157	0.016713509
542	Methoxyindoleacetic acid	Indoles and derivatives	0.04410903	0.04304099	0.07706888	0.03633513	0.05816847	0.0517445	0.52870106	0.47708882	0.46235007	0.46346651	0.44731880	0.475785052	0.18196478	0.07350526	0.19719639	0.09600222	0.25488650	0.16071103	0.23410534	0.09123878	0.08863028	0.137991466666667	0.07220086	0.04177237	0.11883549	0.07994627	0.05534283	0.073619564
54	Methyl (indol-3-yl)acetate	Alkaloids	0.029412038	0.013001127	0.010328082	0.013437146	0.024324803	0.0181006392	0.033254120	0.054605179	0.016458323	0.020518253	0.009485925	0.02686436	0.045551776	0.036222811	0.020194105	0.032224889	0.067566384	0.040351993	0.022169751	0.014389542	0.104509071	0.047022788	0.033227469	0.019942036	0.018213076	0.059017209	0.016476443	0.0293752466
295	Methyl benzoate	Phenols	4.040635e-05	1.268201e-02	8.178577e-03	6.921132e-03	8.505838e-03	0.00726559267	1.305502e-02	1.488267e-02	2.216232e-02	1.877085e-02	1.807964e-02	0.0173901	1.622411e-02	3.266392e-02	1.825963e-02	1.555226e-02	4.918983e-03	0.0175237806	1.598357e-02	9.085739e-03	1.753015e-02	0.0141998196666667	2.415227e-02	2.256458e-02	1.972039e-02	1.307038e-02	9.851650e-03	0.017871854
514	Methyl hesperidin	Flavonoids	0.022371536	0.013216733	0.005193332	0.005325476	0.006730600	0.0105675354	0.006268192	0.014462967	0.015489176	0.016576585	0.020844136	0.0147282112	0.013884744	0.011181112	0.012891215	0.004730312	0.013554876	0.0112484518	0.003721688	0.015042943	0.008045036	0.00893655566666667	0.010618168	0.004547418	0.007681903	0.022559224	0.003818020	0.0098449466
218	Methyleugenol	Phenylpropanoids	0.002732725	0.003725281	0.002309020	0.007302153	0.003268326	0.003867501	0.001885395	0.003121626	0.001535651	0.001506770	0.002847909	0.0021794702	0.007442636	0.008226851	0.005057729	0.006350605	0.003345470	0.0060846582	0.002439358	0.002373990	0.003776437	0.00286326166666667	0.002907570	0.007979081	0.002477324	0.001850716	0.001881306	0.0034191994
666	Methylisopelletierine	Alkaloids	0.007609650	0.016061848	0.019472857	0.030333090	0.032960008	0.0212874906	0.009448978	0.009542320	0.014757353	0.017755435	0.011009258	0.0125026688	0.031657200	0.020472256	0.012472585	0.018358768	0.040050517	0.0246022652	0.009479480	0.015295878	0.013010466	0.0125952746666667	0.011458572	0.022995067	0.033457748	0.019921142	0.012582745	0.0200830548
141	Methylmalonic acid	Organic acids	0.006783695	0.005932418	0.013251877	0.008947605	0.006783514	0.0083398218	0.006238960	0.002893781	0.001791296	0.004728933	0.003292608	0.0037891156	0.005511192	0.004058908	0.006818673	0.003469801	0.011801595	0.0063320338	0.005575234	0.001744368	0.003998492	0.003772698	0.009986680	0.010341430	0.008272492	0.007159965	0.011132029	0.0093785192
741	Micromelin	Coumarins	0.08962661	0.10153930	0.08745650	0.21480493	0.07123217	0.112931902	0.01611742	0.01560022	0.01179339	0.01624607	0.01359131	0.014669682	0.02773773	0.03436691	0.01369072	0.02358656	0.04028901	0.027934186	0.04623040	0.03584582	0.03217324	0.0380831533333333	0.01212196	0.02527261	0.05037286	0.02480424	0.04586787	0.031687908
380	Miltirone	Diterpenoids	9.555344	9.474192	6.902065	13.058254	15.474952	10.8929614	9.686756	11.058823	7.631531	8.617457	11.811496	9.7612126	13.547937	21.635174	15.029736	21.414150	10.786393	16.482678	10.785316	8.840990	10.752561	10.126289	7.969469	12.708734	12.611341	18.414438	13.802624	13.1013212
401	Mirtazapine	Piperazinoazepines	0.0006358806	0.0074371940	0.0047141612	0.0079886627	0.0026173101	0.00467864172	0.0133875018	0.0108382793	0.0042450999	0.0079269945	0.0112866060	0.0095368963	0.0216443163	0.0243703785	0.0266623404	0.0103971939	0.0435871131	0.02533226844	0.0107359203	0.0073215990	0.0030926398	0.00705005303333333	0.0060027786	0.0147511840	0.0052677071	0.0060326882	0.0176788414	0.00994663986
108	Mitragynine	Corynanthean-type alkaloids	4.935234e-03	1.008555e-02	2.090300e-03	8.393129e-03	5.101360e-03	0.0061211146	2.401494e-05	2.943449e-03	6.613854e-03	2.908253e-03	1.910043e-03	0.002879922788	4.270329e-05	1.253744e-02	3.980500e-05	2.153252e-03	3.407368e-03	0.003636113658	6.466965e-03	4.426349e-03	5.409782e-03	0.00543436533333333	1.117783e-02	7.032579e-03	1.130583e-02	6.765224e-03	7.399495e-03	0.0087361916
482	Mitraphylline	Alkaloids	0.08707064	0.06372173	0.11872006	0.12133875	0.10830175	0.099830586	0.04110848	0.07533163	0.06629023	0.07412288	0.11582885	0.074536414	0.13829712	0.24638469	0.14329464	0.15349234	0.16238749	0.168771256	0.11994806	0.11951425	0.12014525	0.119869186666667	0.09311957	0.11557710	0.09429096	0.17235015	0.14899572	0.1248667
318	Moracin C	Phenols	1.616664e-01	2.130774e-01	1.245285e-01	1.830046e-01	2.485012e-01	0.18615562	2.204617e-02	1.313268e-01	1.668657e-01	1.376665e-01	2.967046e-01	0.150921954	1.169857e-01	3.249921e-01	2.565609e-01	3.442152e-01	1.395820e-01	0.23646718	1.499884e-01	1.466597e-01	1.350103e-01	0.143886133333333	3.666154e-01	5.252702e-05	4.165223e-01	3.225741e-01	2.735295e-01	0.275858765404
276	Moracin O	Phenols	0.007583164	0.006768056	0.007076797	0.010882382	0.019883894	0.0104388586	0.014701004	0.006571180	0.028523843	0.043886599	0.030338082	0.0248041416	0.084507533	0.061618034	0.191954634	0.180802205	0.066059704	0.116988422	0.021453137	0.026438434	0.027843124	0.0252448983333333	0.015526492	0.022710246	0.013784808	0.016869701	0.011527393	0.016083728
259	Morin	Flavonoids	0.023138130	0.021019204	0.004304103	0.017920002	0.050637103	0.0234037084	0.036032410	0.022836458	0.018115797	0.054333319	0.028340762	0.0319317492	0.006585035	0.012092641	0.223696245	0.023718997	0.017033753	0.0566253342	0.101523725	0.098360165	0.009240384	0.0697080913333333	0.242653477	0.200926082	0.011026089	0.007802976	0.015620331	0.095605791
469	Morroniside	Iridoids	1.840810e+02	2.233131e+02	1.496206e+02	1.926638e+02	1.616154e+02	182.25878	6.610130e-02	3.914945e-02	2.126276e-02	3.126523e-02	1.876786e-02	0.03530932	9.373682e-03	1.065602e-02	1.651143e-02	1.529684e-02	1.457178e-02	0.0132819504	7.797109e-02	6.278539e+01	5.534363e+01	39.4023303633333	1.779388e-02	2.511688e-02	5.409750e-02	3.796944e+00	6.518547e+00	2.082499852
462	Morusin	Flavonoids	0.019563994	0.005880689	0.008632297	0.005998347	0.009858492	0.0099867638	0.022864731	0.027079265	0.016097508	0.013026680	0.010433657	0.0179003682	0.024305174	0.021315932	0.044343653	0.153534288	0.024836332	0.0536670758	0.017986488	0.024420501	0.004925400	0.015777463	0.012621418	0.018499103	0.004790971	0.002778229	0.013118022	0.0103615486
689	Mulberrofuran Q	Phenols	0.02689367	0.01741366	0.08644690	0.06550954	0.03717887	0.046688528	1.65322802	2.09921630	2.02330484	1.65166171	1.92765532	1.871013238	0.03984629	0.02172257	0.08996133	0.04657458	0.09078334	0.057777622	0.92398232	0.65594845	0.63562401	0.73851826	0.04864888	0.09183826	0.06292807	0.03375991	0.04620215	0.056675454
643	Myricanone	Phenols	0.04208329	0.09132030	0.02532847	0.02931528	0.03828342	0.045266152	0.01984215	0.02460174	0.05621342	0.01718375	0.01994253	0.027556718	0.02581320	0.02574061	0.05152711	0.02111951	0.01628787	0.02809766	0.04247406	0.07291853	0.03718401	0.0508588666666667	0.15874040	0.27845238	0.20110575	0.31159358	0.26669326	0.243317074
39	Myricetin	flavonoids	0.05020509	0.02595476	0.01642628	0.03503117	0.03750049	0.033023558	0.02382300	0.03786838	0.03379762	0.01235132	0.05063735	0.031695534	0.04454982	0.03281092	0.02763886	0.01889240	0.03469061	0.031716522	0.01926161	0.02002646	0.01916006	0.01948271	0.02349839	0.02490766	0.03583921	0.02666071	0.03315678	0.02881255
511	Myricitrin	Flavonoids	0.01647491	0.03300923	0.03901820	0.03728668	0.05620430	0.036398664	0.01064473	0.04259108	0.01375327	0.02761450	0.03166142	0.025253	0.08574126	0.04720667	0.02898327	0.01874936	0.03989516	0.044115144	0.02551412	0.04268006	0.03055645	0.0329168766666667	0.03166044	0.07944841	0.07419621	0.05397194	0.04768667	0.057392734
350	Myristoleic acid	Lipids	0.02594107	0.01451552	0.05692293	0.04932306	0.02371224	0.034082964	0.11699764	0.13937443	0.00954207	0.11953008	0.17619043	0.11232693	0.03402348	0.02506967	0.02818493	0.04283460	0.04072767	0.03416807	0.04184133	0.06736278	0.04395052	0.0510515433333333	0.02425719	0.08805023	0.04337517	0.04989298	0.04658509	0.050432132
14	N-((-)-jasmonoyl)-S-isoleucine	phytohormone	0.281015303	0.325414100	0.046213368	0.225881510	0.006942243	0.1770933048	0.056414566	0.002458127	0.057987320	0.111371600	0.141598061	0.0739659348	0.180566691	0.008307198	0.159482728	0.154370747	0.073254658	0.1151964044	0.094191476	0.121549769	0.091679585	0.10247361	0.023376777	0.003316862	0.045926140	0.003179086	0.006266105	0.016412994
394	N,N-Dihydroxy-L-phenylalanine		0.004757457	0.002787934	0.006648542	0.003427839	0.006452399	0.0048148342	0.002846046	0.003019892	0.004465147	0.008590286	0.002169510	0.0042181762	0.012199434	0.008051111	0.003650465	0.004820119	0.006963817	0.0071369892	0.001747748	0.008876001	0.006012817	0.005545522	0.006199837	0.011037108	0.003745059	0.005274106	0.005588710	0.006368964
296	N,N-Dimethyl-1,4-phenylenediamine		0.563045777	1.184580954	0.756229803	1.168174393	1.139080096	0.9622222046	0.011987314	1.759136834	1.290408213	0.006841566	0.009035480	0.6154818814	0.011642467	0.439994673	0.648339653	0.778059597	0.610909451	0.4977891682	1.307233393	0.985513006	0.787987445	1.02691128133333	1.709710419	0.017088373	0.006466869	0.015614259	2.470393770	0.843854738
151	N,N-Dimethylsphingosine	Organonitrogen compounds	0.0002470277	0.0004823736	0.0002378745	0.0009879215	0.0013789627	0.000666832	0.0001440986	0.0006049917	0.0001791409	0.0016231522	0.0015628618	0.00082284904	0.0479447281	0.0002801285	0.0013190541	0.0009279271	0.0638376653	0.02286190062	0.0009851504	0.0021417841	0.0266297537	0.00991889606666667	0.0013338911	0.0012839190	0.0009349109	0.0355292425	0.0017200307	0.00816039884
452	N1-Methyl-2-pyridone-5-carboxamide	Pyridines and derivatives	0.006612664	0.039838761	0.042566739	0.002489736	0.023591473	0.0230198746	0.046341991	0.044513265	0.051391395	0.041620785	0.005867315	0.0379469502	0.049313928	0.080975148	0.066689811	0.082450715	0.128244861	0.0815348926	0.042119958	0.012019187	0.039203919	0.0311143546666667	0.013228007	0.090242006	0.015970960	0.063538525	0.081285122	0.052852924
453	N1-Methyl-4-pyridone-3-carboxamide	Pyridines and derivatives	0.108207860	0.050947390	0.021050735	0.329826572	0.026872996	0.1073811106	0.416797458	0.382347669	0.338889113	0.008770994	0.092862656	0.247933578	0.257006249	0.696718270	0.696179516	0.863390801	1.176709967	0.7380009606	0.408334158	0.419496183	0.343409604	0.390413315	0.026109822	0.034173480	0.021621397	0.038285472	0.765636769	0.177165388
26	N6-(delta 2-Isopentenyl)-adenine	phytohormone	0.011163957	0.011039655	0.005700513	0.006355060	0.007826745	0.008417186	0.006898413	0.004606338	0.009724517	0.010137174	0.021099666	0.0104932216	0.006564118	0.010214985	0.020849556	0.013228132	0.016260426	0.0134234434	0.011886438	0.012989488	0.006042087	0.0103060043333333	0.036198005	0.021302187	0.035530223	0.052129857	0.053128565	0.0396577674
28	N6-isopentenyladenosine	phytohormone	0.005228452	0.031768643	0.021904054	0.012773133	0.017614554	0.0178577672	0.010276066	0.051808670	0.002837657	0.010105571	0.032721748	0.0215499424	0.024930356	0.073384324	0.004679293	0.038248878	0.058113572	0.0398712846	0.081012152	0.049347120	0.008847284	0.0464021853333333	0.055005510	0.133103965	0.060034033	0.243384966	0.153896778	0.1290850504
83	N-Acetylarylamine	Benzene and substituted derivatives	0.0004660828	0.1222071126	0.0861093901	0.0013722665	0.0009616577	0.04222330194	0.0045933014	0.0069377268	0.0123799095	0.2235294465	0.3251094306	0.11450996296	0.0524612038	0.0686857313	0.0141225384	0.0075565371	0.0500886324	0.0385829286	0.2159383493	0.0040600659	0.1635324088	0.127843608	0.1423054070	0.2746682874	0.2244907451	0.0021605327	0.0042408635	0.12957316714
66	N-Acetylaspartate	Amino acid and derivatives	0.005864704	0.002519368	0.008326212	0.005744608	0.003064465	0.0051038714	0.001254672	0.003767621	0.002362067	0.007467268	0.003755688	0.0037214632	0.005513821	0.007319156	0.005738117	0.002789593	0.004683279	0.0052087932	0.006879943	0.006842976	0.004596006	0.00610630833333333	0.005828049	0.009188687	0.007324218	0.006754864	0.017348529	0.0092888694
211	N-Acetyl-l-leucine	Amino acid and derivatives	0.01855106	0.01776882	0.01141217	0.01241085	0.01647332	0.015323244	0.02543788	0.01133679	0.01006207	0.03863325	0.01208991	0.01951198	0.04715334	0.01396242	0.08418341	0.05310226	0.02894794	0.045469874	0.01294431	0.01378130	0.02062521	0.0157836066666667	0.01518776	0.02454738	0.01721480	0.01372054	0.01989084	0.018112264
157	N-Acetyl-L-phenylalanine	Amino acid and derivatives	0.010930261	0.013259687	0.003966389	0.015356864	0.012320003	0.0111666408	0.097227734	0.006223469	0.050576129	0.054512028	0.041517702	0.0500114124	0.070573261	0.051383467	0.073466150	0.116824426	0.076298003	0.0777090614	0.027891968	0.029180287	0.026736969	0.027936408	0.002324367	0.012392399	0.010436398	0.014517284	0.008676317	0.009669353
383	Nalidixic Acid	Diazanaphthalenes	0.020219452	0.022059501	0.020660559	0.018378766	0.021629316	0.0205895188	0.018969037	0.014755137	0.007402419	0.034896918	0.032245874	0.021653877	0.034815033	0.027344494	0.033360841	0.024928154	0.026228588	0.029335422	0.014272591	0.021478524	0.043029797	0.026260304	0.030696940	0.039786859	0.028998933	0.031440888	0.046733387	0.0355314014
390	Nandrolone	Steroids and steroid derivatives	8.886262	12.449208	10.855352	10.790740	12.842678	11.164848	7.261283	8.983999	8.089563	9.940382	9.705961	8.7962376	16.240772	20.236455	21.055328	20.422370	19.121092	19.4152034	10.290339	11.770316	9.466964	10.5092063333333	15.026992	14.688383	11.608820	14.726408	13.294098	13.8689402
599	Napellonine	Alkaloids	0.023714835	0.012973571	0.010345442	0.018425035	0.008718744	0.0148355254	0.014785680	0.047884533	0.038001178	0.048150864	0.025321371	0.0348287252	0.123373056	0.244451389	0.191504513	0.172353962	0.093633446	0.1650632732	0.051860756	0.032726371	0.045045495	0.043210874	0.052878852	0.057895451	0.026619638	0.008689722	0.016924658	0.0326016642
445	Narciclasine	Alkaloids	0.02384011	0.02494160	0.01627876	0.02046119	0.01180834	0.019466	0.03072851	0.01107262	0.03092609	0.05169368	0.03596393	0.032076966	0.03093729	0.02474188	0.04172498	0.01995947	0.02942011	0.029356746	0.01815262	0.02810923	0.01352582	0.0199292233333333	0.03875015	0.01576943	0.02823680	0.03425876	0.03492334	0.030387696
32	Naringenin	flavonoids	0.004988941	0.008612103	0.012345136	0.186390468	0.009000920	0.0442675136	0.073362210	0.093204012	0.011446093	0.114026646	0.089293568	0.0762665058	0.805027294	0.553470977	0.918668910	0.513686885	0.448311248	0.6478330628	0.309293637	0.311519885	0.187115945	0.269309822333333	0.847788255	0.480694089	0.503915067	0.258971313	0.078214343	0.4339166134
288	Nemorensine	Alkaloids	0.003629012	0.005359242	0.006137055	0.004306215	0.004511696	0.004788644	0.003279132	0.016074926	0.013514765	0.012398417	0.006820212	0.0104174904	0.013133965	0.011931918	0.011111685	0.009416296	0.013070656	0.011732904	0.008895890	0.007943098	0.004829600	0.00722286266666667	0.013594165	0.013450070	0.006174144	0.010746417	0.015122955	0.0118175502
657	Neoglycyrol	Coumarins	0.008472436	0.006792651	0.007165898	0.010362308	0.006861572	0.007930973	0.005792599	0.010973729	0.004792852	0.012021661	0.006257302	0.0079676286	0.011652475	0.011262208	0.007629117	0.012270380	0.004537226	0.0094702812	0.006879611	0.009130013	0.004793685	0.00693443633333333	0.015271409	0.008837003	0.007582418	0.015677526	0.005908030	0.0106552772
797	Neogrifolin	Phenols	0.013620849	0.007247767	0.003752844	0.003074536	0.003598878	0.0062589748	0.004770812	0.001962152	0.003721317	0.002693763	0.011509945	0.0049315978	0.009432314	0.007557735	0.004930952	0.009474255	0.010816072	0.0084422656	0.004665985	0.005978480	0.002460687	0.004368384	0.004836861	0.017840731	0.005619584	0.011942961	0.002985323	0.008645092
574	Neolitsine	Alkaloids	0.03144063	0.01249948	0.03894396	0.03092434	0.05135385	0.033032452	0.01598341	0.02862733	0.02731239	0.01492507	0.03531827	0.024433294	0.02116869	0.02234731	0.02575334	0.02029712	0.03308579	0.02453045	0.02345755	0.02682886	0.04192957	0.03073866	0.02872100	0.03656011	0.05027695	0.02823582	0.05512612	0.039784
424	Neosperidin dihydrochalcone	Chalcones	0.01861965	0.01185332	0.03332390	0.03113678	0.01373657	0.021734044	0.01119628	0.02182457	0.02975598	0.03158649	0.03088827	0.025050318	0.01872464	0.02655247	0.01208586	0.02924404	0.03023463	0.023368328	0.02001999	0.01484535	0.01459714	0.0164874933333333	0.02801248	0.03818112	0.03356510	0.01953191	0.02321400	0.028500922
119	Nervonic acid	Fatty Acyls	0.004452255	0.005249234	0.002277076	0.001041537	0.001177348	0.00283949	0.064727101	0.068103470	0.047792830	0.036015898	0.047099976	0.052747855	0.002906572	0.004412974	0.010494475	0.013288647	0.031316332	0.0124838	0.012776139	0.156742199	0.010396617	0.0599716516666667	0.007621399	0.007300802	0.002944463	0.001326177	0.003913237	0.0046212156
344	Nerylacetate	Monoterpenoids	0.02521126	0.05475160	0.04612566	0.03138637	0.03529449	0.038553876	0.02333899	0.02012505	0.02802023	0.06167697	0.02776505	0.032185258	0.03941648	0.03672122	0.02724108	0.03378355	0.09509911	0.046452288	0.03725200	0.03354065	0.04828798	0.0396935433333333	0.04367840	0.04029955	0.06339069	0.07721087	0.05787163	0.056490228
672	Niazirin	Phenols	0.005861886	0.013009520	0.009399514	0.005333453	0.009301500	0.0085811746	0.009035193	0.006578687	0.005449432	0.019607799	0.002037341	0.0085416904	0.007947233	0.032698851	0.013258241	0.016314972	0.010007606	0.0160453806	0.008689663	0.010706535	0.002793063	0.00739642033333333	0.002070510	0.011187616	0.021923239	0.005729532	0.011533917	0.0104889628
313	Nicotinamide	Alkaloids	2.23965438	0.05499880	0.04870429	0.03961984	0.63517427	0.603630316	0.67106409	9.20393100	9.07284013	7.47009610	9.69958309	7.223502882	0.39934606	0.38647366	0.16876232	0.45128722	10.31413954	2.34400176	0.29807299	0.49777776	4.00615696	1.60066923666667	1.23557814	1.91632041	1.91527391	1.80709861	0.28156269	1.431166752
413	Niloticin	Triterpenoids	0.0005140335	0.0004712569	0.0004800735	0.0017280727	0.0013199308	0.00090267348	0.0032636154	0.0080321291	0.0062983127	0.0072208909	0.0057581202	0.00611461366	0.0026508616	0.0027390265	0.0004349406	0.0047578549	0.0046181680	0.00304017032	0.0057722449	0.0073051435	0.0023643282	0.00514723886666667	0.0088067327	0.0036780172	0.0089596874	0.0041632771	0.0028463394	0.00569081076
216	N-Methylcytisine	Alkaloids	0.006686570	0.004414999	0.005534177	0.006637390	0.005197491	0.0056941254	0.003539738	0.002195130	0.007129155	0.004716223	0.004284506	0.0043729504	0.005474702	0.005185437	0.009913992	0.005211475	0.005703087	0.0062977386	0.002775219	0.004366000	0.004007975	0.003716398	0.011615788	0.008372035	0.008257254	0.008649664	0.003058765	0.0079907012
69	N-methyl-L-glutamic Acid	Carboxylic acids and derivatives	0.0012944579	0.0018134374	0.0031553241	0.0062703741	0.0014565706	0.00279803282	0.0121587082	0.0007007638	0.0017267843	0.0009361477	0.0058907171	0.00428262422	0.0081192371	0.0026041129	0.0036211249	0.0154090704	0.0056430837	0.0070793258	0.0017870983	0.0036721988	0.0003710777	0.00194345826666667	0.0005421348	0.0026293341	0.0030230610	0.0032085421	0.0005317508	0.00198696456
138	N-Methyltryptamine	Tryptamine derivatives	0.007461446	0.003168075	0.002738637	0.008432890	0.001779399	0.0047160894	0.003776924	0.006527944	0.004341648	0.003370648	0.002386897	0.0040808122	0.028295206	0.025659515	0.011913525	0.004758062	0.034196244	0.0209645104	0.001250703	0.006494631	0.003073805	0.00360637966666667	0.005627583	0.007549540	0.011422669	0.003570895	0.010868541	0.0078078456
478	Nobiletin	Flavonoids	0.050102059	0.027905268	0.022140217	0.007350747	0.027336917	0.0269670416	0.018364872	0.033529245	0.002911456	0.021017000	0.021286648	0.0194218442	0.001641604	0.025667098	0.022385497	0.016867608	0.004431405	0.0141986424	0.022817827	0.003475210	0.026818482	0.0177038396666667	0.037805029	0.036140543	0.012083639	0.002944655	0.027098534	0.02321448
374	Norbixin	Prenol lipids	0.004674807	0.003255549	0.004213345	0.006313931	0.009691913	0.005629909	0.041848240	0.037235727	0.032444920	0.035682224	0.032624527	0.0359671276	0.007555105	0.004516239	0.009060412	0.009721994	0.009004119	0.0079715738	0.006147325	0.011687139	0.010469856	0.00943477333333333	0.008902745	0.023348096	0.006189950	0.010432338	0.003262977	0.0104272212
746	Nordihydroguaiaretic acid	Lignans	0.008896247	0.010032865	0.002947108	0.004140461	0.007748799	0.006753096	0.039256101	0.032479614	0.036968646	0.026531894	0.051451890	0.037337629	0.009376333	0.010085821	0.009266107	0.013553369	0.012796182	0.0110155624	0.017471497	0.014652435	0.012223330	0.0147824206666667	0.004605524	0.013395620	0.005189423	0.010684048	0.005772399	0.0079294028
629	Norlichexanthone	Xanthones	0.09185273	0.09432771	0.08447383	0.13608168	0.10093498	0.101534186	0.02079869	0.02859674	0.01933664	0.05412227	0.01140124	0.026851116	0.01369057	0.03647669	0.04837348	0.08192730	0.03751851	0.04359731	0.05318360	0.03258390	0.03369794	0.0398218133333333	0.01988605	0.01489002	0.02088064	0.02246222	0.03309964	0.022243714
716	N-γ-Acetyl-N-2-Formyl-5-methoxykynurenamine	Amino acid and derivatives	0.013492245	0.003969975	0.005802640	0.007108928	0.005994710	0.0072736996	0.003757846	0.006410254	0.005557637	0.006668099	0.006315883	0.0057419438	0.005083818	0.006358544	0.006319968	0.004471833	0.012354679	0.0069177684	0.005814451	0.003673327	0.010776775	0.006754851	0.006349153	0.005474972	0.004047784	0.005932058	0.008970868	0.006154967
271	Octadecanamide	Fatty Acyls	0.2626692	0.5430579	0.3406863	0.4753311	0.6441950	0.4531879	0.3983597	0.5869978	0.2817085	0.3664169	0.4171979	0.41013616	0.5552482	1.0885058	0.7090549	0.7187100	0.6892460	0.75215298	0.5098566	0.5205031	0.3274910	0.4526169	0.4412611	0.5136153	0.6131466	0.7962774	0.6541262	0.60368532
381	Octyl Gallate	Phenols	0.24643669	0.21980077	0.26667617	0.39759019	0.37324560	0.300749884	0.26947067	0.28420091	0.19695109	0.28713390	0.25640254	0.258831822	0.39684368	0.52317389	0.58609109	0.34797749	0.39575844	0.449968918	0.30229184	0.24931362	0.21932148	0.256975646666667	0.19727164	0.30107257	0.01441263	0.46412661	0.33534737	0.262446164
610	Officinalisinin I	Steroids and steroid derivatives	0.0073287946	0.0011192642	0.0018791358	0.0064462252	0.0094934521	0.00525337438	0.0037707082	0.0040929249	0.0031944504	0.0039921957	0.0062526857	0.00426059298	0.0005209992	0.0088911883	0.0047063652	0.0006533854	0.0066115103	0.00427668968	0.0026262727	0.0020433519	0.0016635312	0.00211105193333333	0.0014577526	0.0016690099	0.0029865872	0.0010542631	0.0047611321	0.00238574898
738	Okanin	Chalcones	0.012377090	0.047823153	0.009410709	0.048139923	0.003100128	0.0241702006	0.037736236	0.049955350	0.061140164	0.034467955	0.036687493	0.0439974396	0.034650845	0.018021732	0.035316227	0.031942729	0.017837393	0.0275537852	0.022600163	0.032067163	0.006927383	0.0205315696666667	0.013126594	0.017451514	0.013103703	0.016210830	0.021570357	0.0162925996
360	Oleamide	Fatty Acyls	0.10947724	0.13774960	0.11622252	0.18562490	0.17274095	0.144363042	0.12480596	0.11630152	0.08356052	0.12803290	0.14151764	0.118843708	0.27730870	0.39952974	0.25943518	0.23460489	0.17970405	0.270116512	0.15186224	0.14423271	0.13118428	0.14242641	0.10073322	0.13160880	0.11752418	0.26184553	0.25094355	0.172531056
800	Oleic acid	Fatty Acyls	7.183528	8.944009	7.887388	14.359510	14.250819	10.5250508	13.645421	8.666160	8.021991	10.053333	8.386882	9.7547574	11.570233	19.474714	14.004897	13.273633	12.388043	14.142304	10.600494	12.095106	7.702672	10.1327573333333	7.625094	11.679277	15.152598	17.195479	10.971316	12.5247528
604	Oleocanthal	Phenols	3.85127820	1.25475306	0.07535979	0.08944290	0.43224648	1.140616086	0.02921374	0.06270472	0.04879236	0.04368656	0.03850630	0.044580736	0.10995775	0.06591109	0.08878231	0.15536391	0.04159663	0.092322338	0.37813540	0.25545723	0.15250438	0.262032336666667	0.04894346	0.13614275	0.26814668	0.12425399	0.06551563	0.128600502
557	Oleuropein	Iridoids	0.0010027230	0.0005044406	0.0005145881	0.0005005260	0.0010923099	0.00072291752	0.0080677618	0.0044781152	0.0019590561	0.0039451898	0.0026405192	0.00421812842	0.0011174900	0.0034730113	0.0040475677	0.0039486673	0.0028508253	0.00308751232	0.0048810358	0.0004584095	0.0031123085	0.00281725126666667	0.0023581963	0.0046819043	0.0031276703	0.0012298395	0.0033692505	0.00295337218
572	Ononin	Flavonoids	0.002708007	0.001616582	0.003195095	0.004429049	0.002743045	0.0029383556	0.014174263	0.011369083	0.017811076	0.011928972	0.017637512	0.0145841812	0.010563036	0.019891924	0.008975928	0.017540373	0.031959429	0.017786138	0.006659455	0.008902173	0.005542355	0.007034661	0.009090821	0.005851756	0.008067660	0.002363151	0.001814387	0.005437555
126	Orotic acid	Vitamins	0.0122982988	0.0016756577	0.0052413540	0.0017700640	0.0048792136	0.00517291762	0.0072826975	0.0044838735	0.0044349316	0.0037822368	0.0017248630	0.00434172048	0.0801868538	0.0145354011	0.0111496614	0.1894334403	0.0926355833	0.07758818798	0.0442376608	0.0476062097	0.0437692063	0.0452043589333333	0.0103652249	0.0004435745	0.0101190666	0.0042484654	0.0030928921	0.0056538447
411	Osajin	Flavonoids	3.820904e-03	1.287370e-03	1.396293e-02	1.516566e-02	6.070755e-03	0.0080615238	7.927824e-03	2.483613e-02	2.862300e-03	9.075538e-03	3.764471e-03	0.0096932526	6.315148e-03	4.584188e-05	2.781633e-03	5.265653e-03	6.795591e-03	0.004240773376	4.669373e-03	2.584641e-03	1.364544e-02	0.00696648466666667	7.133899e-03	2.769695e-02	3.407217e-02	5.287971e-03	1.472912e-02	0.017784022
750	O-Succinyl-L-homoserine		0.010410360	0.014626345	0.013992726	0.020091931	0.009275231	0.0136793186	0.011149838	0.007601873	0.010877994	0.011682044	0.022905070	0.0128433638	0.018592747	0.011580298	0.014937150	0.009881112	0.009042387	0.0128067388	0.010244148	0.007718509	0.006693821	0.008218826	0.012438247	0.015619337	0.008123918	0.008419100	0.013680928	0.011656306
654	Oxychelerythrine	Alkaloids	0.002363192	0.001909049	0.003283500	0.003525853	0.001905380	0.0025973948	0.004516260	0.007503256	0.006065318	0.006780767	0.008111521	0.0065954244	0.003556117	0.004318159	0.001381229	0.002816159	0.005758769	0.0035660866	0.003465819	0.003829040	0.005005118	0.00409999233333333	0.004376696	0.005503175	0.003088286	0.003288111	0.005437186	0.0043386908
717	Oxymatrine	Alkaloids	0.0030664670	0.0025440053	0.0026641577	0.0048115290	0.0044223307	0.00350169794	0.0030276635	0.0030222730	0.0042620180	0.0041664735	0.0046376847	0.00382322254	0.0048520884	0.0009679502	0.0090040551	0.0064424077	0.0076301554	0.00577933136	0.0052985394	0.0052057639	0.0054756535	0.00532665226666667	0.0046341422	0.0032697045	0.0083607631	0.0050829650	0.0063051424	0.00553054344
258	Oxymorphone	Phenanthrenes and derivatives	1.590799e-02	7.808932e-01	1.097794e-01	4.552377e-02	4.185596e-05	0.190429243192	2.401494e-05	6.848044e-02	4.359658e-02	1.994445e-02	6.807670e-02	0.040024436988	4.270329e-05	1.159783e-01	3.980500e-05	1.162163e-02	8.873397e-02	0.043283281658	9.624268e-01	8.258123e-02	8.317112e-02	0.376059716666667	1.299166e-01	8.843020e-02	2.102795e-02	3.151899e-02	9.456611e-01	0.243310968
165	Oxypeucedanin	Coumarins	0.004780021	0.005101874	0.005260716	0.007531356	0.004234066	0.0053816066	0.004495908	0.004114791	0.010991186	0.014486081	0.010614684	0.00894053	0.012331204	0.004502716	0.007335137	0.008509371	0.007847792	0.008105244	0.009170426	0.005837389	0.008989317	0.007999044	0.010509669	0.021267622	0.046315907	0.032102306	0.028565911	0.027752283
192	Oxyresveratrol	Phenols	0.005152688	0.010188963	0.008087381	0.010721862	0.010072063	0.0088445914	0.005793053	0.017816482	0.005927704	0.005883609	0.003442057	0.007772581	0.005621106	0.004389117	0.005094457	0.011222597	0.005692942	0.0064040438	0.006247134	0.012435798	0.003656432	0.00744645466666667	0.004473557	0.005012879	0.001690964	0.003023047	0.003920146	0.0036241186
661	Pachymic acid	Triterpenoids	0.011496550	0.008301624	0.004859519	0.010009723	0.005071655	0.0079478142	0.003770400	0.003306761	0.010581578	0.006565031	0.008297892	0.0065043324	0.002211251	0.021816011	0.019429926	0.008064010	0.002281651	0.0107605698	0.006166990	0.009141094	0.008232044	0.00784670933333333	0.006644755	0.014601787	0.004206923	0.001222300	0.002429219	0.0058209968
330	Palmatine	Alkaloids	0.0006739078	0.0006742752	0.0012181307	0.0048263809	0.0006916409	0.0016168671	0.0015729052	0.0015015883	0.0014823287	0.0039016646	0.0060156402	0.0028948254	0.0006862327	0.0015506346	0.0013458494	0.0070386829	0.0035931165	0.00284290322	0.0051817641	0.0041258860	0.0043291188	0.00454558963333333	0.0081752161	0.0008660475	0.0149790462	0.0058104735	0.0194190503	0.00984996672
553	Palmitic acid	Lipids	1.0973225	1.3595098	1.2753742	2.4567507	2.3542999	1.70865142	1.7417766	1.1977240	0.8473625	1.8035411	1.5234073	1.4227623	2.5113788	3.6448487	2.2834478	1.8466335	1.3486830	2.32699836	1.4412764	1.4643183	1.0528971	1.31949726666667	1.1621939	1.1913894	2.2294868	2.7007903	1.7673953	1.81025114
257	Palmitoylethanolamide	Carboximidic acids and derivatives	0.163295033	0.181112900	0.122260401	0.175857448	0.132504520	0.1550060604	0.481549141	0.592896935	0.459841553	0.372764568	0.519667374	0.4853439142	0.824471512	0.643969397	0.551431713	0.918773447	0.710527746	0.729834763	0.425301757	0.391722913	0.001711815	0.272912161666667	0.001218614	0.203066802	0.164852184	0.152366737	0.276136888	0.159528245
191	Panaxynol	Miscellaneous	0.10157925	0.09477795	0.06419848	0.13985896	0.12913811	0.10591055	0.09288131	0.10310392	0.04850123	0.11590836	0.12007394	0.096093752	0.34814531	0.34307761	0.32398769	0.49034127	0.27078732	0.35526784	0.16566110	0.18645403	0.11042236	0.154179163333333	0.08389830	0.07311169	0.09911765	0.13802365	0.11389250	0.101608758
70	Pantothenol	Alcohols and polyols	0.0054227614	0.0026768439	0.0019442842	0.0013785641	0.0016056047	0.00260561166	0.0063592543	0.0033286338	0.0038000642	0.0057366221	0.0036681226	0.0045785394	0.0046519880	0.0056270455	0.0176660572	0.0055503017	0.0155608296	0.0098112444	0.0032046823	0.0021420126	0.0053005241	0.003549073	0.0005857458	0.0006386376	0.0036113497	0.0049082938	0.0012089283	0.00219059104
592	Parsonsine	Alkaloids	0.005792926	0.012488692	0.017140808	0.003965765	0.009712978	0.0098202338	0.012691565	0.011222810	0.019566164	0.011696821	0.006002069	0.0122358858	0.011976417	0.037936560	0.008662094	0.015753546	0.008652966	0.0165963166	0.035609005	0.109827584	0.023702510	0.0563796996666667	0.062211111	0.147745028	0.054368737	0.100705675	0.052251495	0.0834564092
75	Parthenolide	Sesquiterpenoids	2.341138e-04	3.206170e-04	8.835944e-04	1.579954e-03	4.463975e-04	0.00069293534	3.656173e-04	2.593874e-03	3.125581e-04	4.290747e-04	1.344417e-03	0.00100910822	7.420688e-04	1.205968e-03	9.438358e-04	1.031571e-03	7.792319e-04	0.0009405351	6.473608e-04	1.563317e-03	1.024116e-03	0.0010782646	3.129645e-03	5.252702e-05	5.466542e-04	2.539600e-04	2.527171e-04	0.000847100664
242	Pelargonidin	Flavonoids	0.01509797	0.01086755	0.02094146	0.01278976	0.01915559	0.015770466	0.01450155	0.03139993	0.02019678	0.04456457	0.03916458	0.029965482	0.04629672	0.03020242	0.04241370	0.02843069	0.02422287	0.03431328	0.01635975	0.02054821	0.02260119	0.0198363833333333	0.01149853	0.02435835	0.02859729	0.04619493	0.01152841	0.024435502
499	Pelargonidin-3-O-glucoside	Flavonoids	0.004406736	0.007464472	0.020948619	0.016604401	0.014515386	0.0127879228	0.023730437	0.041197596	0.022262079	0.060509732	0.065428132	0.0426255952	0.014746936	0.023736584	0.019849095	0.023344346	0.025964446	0.0215282814	0.024491101	0.012315422	0.026484096	0.021096873	0.004558051	0.013001417	0.002667421	0.009376492	0.012089992	0.0083386746
236	Pentadecanoic acid	Fatty Acyls	0.006435683	0.004963145	0.002850223	0.003922220	0.002083511	0.0040509564	0.002529449	0.005521096	0.008093749	0.005746968	0.005387153	0.005455683	0.004974317	0.003889264	0.003036417	0.004448359	0.006149963	0.004499664	0.004061572	0.005151444	0.008279589	0.00583086833333333	0.006402785	0.007315055	0.007584950	0.002551408	0.007321912	0.006235222
508	Peonidin-3-glucoside	Flavonoids	0.004754889	0.009566574	0.019221617	0.006730226	0.012900085	0.0106346782	0.050505297	0.037911974	0.029993991	0.073794617	0.043103517	0.0470618792	0.277215194	0.347774712	0.385439479	0.605213146	0.214312371	0.3659909804	0.092063601	0.066094229	0.038787493	0.065648441	0.020557068	0.057005290	0.017015913	0.031678341	0.038397160	0.0329307544
331	Perakine	Alkaloids	0.003818535	0.002419659	0.005972736	0.010936060	0.009883086	0.0066060152	0.022362683	0.040712372	0.008851792	0.024962213	0.017395174	0.0228568468	0.005856593	0.005554990	0.008249653	0.024717790	0.008860681	0.0106479414	0.010115471	0.010185633	0.011247106	0.01051607	0.005352507	0.003625576	0.015610943	0.007045994	0.011486577	0.0086243194
269	Perillyl aldehyde	Prenol lipids	0.04825952	0.05001111	0.04639048	0.06446698	0.12083669	0.065992956	0.03511428	0.05422662	0.04910343	0.08594439	0.07607462	0.060092668	0.12807626	0.08666534	0.06116715	0.06980095	0.07700642	0.084543224	0.03735479	0.04823084	0.07479838	0.0534613366666667	0.10545331	0.04810856	0.07469831	0.04537512	0.05679945	0.06608695
640	Petasitenine	Alkaloids	0.005282235	0.004597152	0.007128028	0.012707973	0.011480602	0.008239198	0.011441870	0.024206792	0.016826119	0.012738177	0.009665326	0.0149756568	0.019756049	0.036696253	0.015521581	0.016838800	0.010122397	0.019787016	0.009888706	0.005103022	0.014411655	0.00980112766666667	0.004347633	0.013399595	0.009481849	0.011406106	0.007077821	0.0091426008
641	Phalaenopsine T	Alkaloids	4.040635e-05	1.353777e-03	5.326645e-03	3.604878e-03	1.474125e-03	0.00235996627	2.393650e-03	2.084941e-03	9.824515e-04	2.647703e-03	8.427706e-03	0.0033072903	1.504602e-03	7.656678e-03	1.270913e-02	2.564723e-03	2.851080e-03	0.0054572426	9.138962e-03	1.487320e-02	5.355818e-03	0.00978932666666667	4.671909e-03	8.171412e-03	1.694164e-03	3.098982e-03	1.574900e-03	0.0038422734
179	Phenylacetonitrile	Benzene and substituted derivatives	0.007019920	0.011474375	0.011319966	0.015622611	0.007229039	0.0105331822	0.010211286	0.012426578	0.013819337	0.007255064	0.007040741	0.0101506012	0.031006169	0.008344238	0.012500671	0.012970690	0.014153317	0.015795017	0.009443276	0.007776786	0.014040759	0.0104202736666667	0.020154136	0.023883166	0.014846220	0.011104812	0.018718719	0.0177414106
396	Phenylacetylglycine	Amino acid and derivatives	0.06316862	0.07293947	0.02621092	0.08187509	0.02915024	0.054668868	0.03204818	0.05288590	0.04464976	0.03690252	0.04624261	0.042545794	0.04869691	0.04938016	0.11703384	0.05867554	0.11674256	0.078105802	0.02292586	0.03914709	0.02278239	0.0282851133333333	0.04466040	0.06008841	0.03509255	0.05780164	0.04610436	0.048749472
133	Phenylpyruvic acid	Benzene and substituted derivatives	0.035162523	0.034917545	0.027187269	0.027338088	0.016610615	0.028243208	0.013412375	0.022158523	0.016368738	0.012664074	0.053556713	0.0236320846	0.037292807	0.032679289	0.013703433	0.008440786	0.030250314	0.0244733258	0.019319638	0.034299419	0.037811760	0.030476939	0.030785340	0.030060121	0.041477700	0.053823510	0.042263909	0.039682116
608	Phillyrin	Phenylpropanoids	0.001726469	0.006016004	0.006602446	0.003673131	0.004181612	0.0044399324	0.006733449	0.041275709	0.022277225	0.027481405	0.019414172	0.023436392	0.003687051	0.004507944	0.011006803	0.004511347	0.016356905	0.00801401	0.006929952	0.009207582	0.008042155	0.00805989633333334	0.003979013	0.005242841	0.005000343	0.010418683	0.006093761	0.0061469282
33	Phloretin	flavonoids	0.014446133	0.015858052	0.014066114	0.025160833	0.009646225	0.0158354714	0.020752201	0.017629267	0.027714325	0.179357925	0.123824322	0.073855608	0.016435723	0.038842079	0.021946709	0.009358244	0.037200218	0.0247565946	0.018843419	0.023346622	0.008224490	0.0168048436666667	0.010688577	0.008228053	0.019136632	0.012292789	0.012302340	0.0125296782
61	Phlorizin	Chalcones	0.011092558	0.014501511	0.016768909	0.014956572	0.010273243	0.0135185586	0.005277183	0.007058358	0.006517745	0.005392678	0.014991791	0.007847551	0.035182301	0.018142686	0.027399267	0.019249344	0.009912743	0.0219772682	0.010728413	0.018475198	0.004512241	0.0112386173333333	0.018072553	0.021017295	0.010771505	0.017427227	0.010108925	0.015479501
529	p-Hydroxyphenylacetylglycine	Carboxylic acids and derivatives	0.007747120	0.008384427	0.006116411	0.015146124	0.010494490	0.0095777144	0.007317121	0.008981964	0.017255800	0.015552482	0.022406553	0.014302784	0.011979346	0.017757731	0.011951714	0.007459018	0.028132329	0.0154560276	0.017729582	0.010800458	0.010197579	0.0129092063333333	0.014816649	0.018174375	0.027122729	0.015282099	0.022372227	0.0195536158
677	Physalin C	Steroids	0.001141862	0.003179488	0.003373035	0.001038649	0.002737574	0.0022941216	0.003034097	0.003816428	0.001267080	0.004207590	0.005184665	0.003501972	0.056193103	0.079849896	0.081893142	0.140319909	0.112993565	0.094249923	0.008246672	0.011956847	0.007255885	0.00915313466666667	0.006798660	0.004441750	0.005495741	0.001989837	0.013418266	0.0064288508
793	Physalin L	Steroids and steroid derivatives	0.05356220	0.05856295	0.04038369	0.01956437	0.02762295	0.039939232	0.01822898	0.04998833	0.02971759	0.01970212	0.02595053	0.02871751	0.04560557	0.04435027	0.03301394	0.09297879	0.04694552	0.052578818	0.03840741	0.03166827	0.02478507	0.03162025	0.03344314	0.02598567	0.01940711	0.02422225	0.04081994	0.028775622
358	Physcion 1-O-beta-D-glucoside	Anthraquinones	0.003531035	0.012311486	0.008928460	0.001856165	0.008272599	0.006979949	0.020286543	0.016829580	0.030293334	0.021726671	0.018236101	0.0214744458	0.006893840	0.020575455	0.016435500	0.005704757	0.019704539	0.0138628182	0.009201806	0.005550187	0.014192026	0.00964800633333333	0.019551350	0.006530201	0.024679075	0.008587962	0.004636014	0.0127969204
501	Physoperuvine	Alkaloids	0.0068941414	0.0063172488	0.0019484149	0.0027460392	0.0020392446	0.00398901778	0.0037881879	0.0042846100	0.0081430567	0.0032741564	0.0008165447	0.00406131114	0.0122532277	0.0044886368	0.0081766884	0.0038204258	0.0032481541	0.00639742656	0.0022933270	0.0133632399	0.0047234805	0.00679334913333333	0.0022191217	0.0056474221	0.0052011443	0.0023073617	0.0033989628	0.00375480252
399	Phytic acid	Miscellaneous	8.085463e-03	9.113960e-03	1.866895e-03	9.025779e-03	3.032918e-03	0.006225003	3.033764e-03	5.500687e-03	1.295932e-03	1.148180e-03	1.555580e-03	0.0025068286	1.221413e-03	6.533233e-04	4.212504e-03	5.158927e-03	3.801965e-03	0.00300962646	2.431044e-03	1.520316e-03	3.466018e-03	0.00247245933333333	4.397097e-03	1.629883e-03	7.773293e-04	4.712592e-05	2.008509e-03	0.001771988844
193	Piceatannol	Phenols	0.05695008	0.09612223	0.04185537	0.07577122	0.06293881	0.066727542	0.01315029	0.01622201	0.01641294	0.01603047	0.02770455	0.017904052	0.04047016	0.03851315	0.02122551	0.02603614	0.07807856	0.040864704	0.01244400	0.02186691	0.04422806	0.0261796566666667	0.01514435	0.02189510	0.07585880	0.02459861	0.06184096	0.039867564
726	Picrasin B	Diterpenoids	0.037834650	0.021383268	0.024264348	0.013030087	0.028043632	0.024911197	0.104032641	0.091873665	0.006081095	0.058037682	0.080220114	0.0680490394	0.029506200	0.025598882	0.049633411	0.018600923	0.048326061	0.0343330954	0.024904018	0.035313697	0.028891886	0.0297032003333333	0.008537058	0.020320079	0.029072106	0.010875174	0.007233222	0.0152075278
281	Picrocrocin	Monoterpenoids	0.001200448	0.001730011	0.001743348	0.003341724	0.004842561	0.0025716184	0.004141350	0.004055655	0.009761831	0.008927335	0.005609383	0.0064991108	0.004499895	0.001910574	0.001152899	0.001686354	0.001288564	0.0021076572	0.002428973	0.005248780	0.007438292	0.00503868166666667	0.011379164	0.012882639	0.009126675	0.007493922	0.017584783	0.0116934366
611	Pilocarpine	Alkaloids	0.01119333	0.04444137	0.02675367	0.02486212	0.01830310	0.025110718	1.76915544	1.54061422	1.36033618	1.74956554	1.49169064	1.582272404	0.15752328	0.14902732	0.22312212	0.23720149	0.26461059	0.20629696	0.59636751	0.63041041	0.42518831	0.55065541	0.07827997	0.11402867	0.08239240	0.09932597	0.04325060	0.083455522
205	Pimelic acid	Fatty Acyls	0.3822951	0.3155357	0.2295052	0.3319027	0.2315471	0.29815716	0.2142745	0.2049594	0.2093902	0.2811815	0.2380498	0.22957108	0.9055859	0.8609130	1.2988265	1.0606024	0.9049318	1.00617192	0.3481324	0.3719655	0.2670439	0.329047266666667	0.1742693	0.1708493	0.2058102	0.1090028	0.1801890	0.16802412
251	Pinobanksin	Flavonoids	0.003489772	0.004363032	0.004662799	0.009587214	0.007261402	0.0058728438	0.014563307	0.011734845	0.028323197	0.016753301	0.021872473	0.0186494246	0.010316234	0.011085477	0.010964571	0.009224160	0.015783196	0.0114747276	0.005617325	0.021989962	0.010822390	0.0128098923333333	0.013254241	0.015425615	0.013546067	0.007735001	0.011519317	0.0122960482
30	Pinocembrin	flavonoids	0.004698325	0.001473481	0.013697337	0.007745638	0.001546299	0.005832216	0.005215204	0.032745203	0.004109374	0.002735207	0.012527368	0.0114664712	0.301560292	0.116279129	0.251537962	0.415291997	0.010759281	0.2190857322	0.038963396	0.038095736	0.032225520	0.0364282173333333	0.006123407	0.003886875	0.011481205	0.006830781	0.006937647	0.007051983
458	Pinoresinol dimethyl ether	Lignans	0.009629918	0.002499938	0.002746865	0.009030011	0.002896426	0.0053606316	0.060258384	0.015899215	0.049728349	0.100471303	0.044018877	0.0540752256	0.025026830	0.010523344	0.006813733	0.001337793	0.023243411	0.0133890222	0.024758318	0.020941175	0.020322432	0.0220073083333333	0.012059364	0.003657986	0.007296206	0.006402469	0.006375235	0.007158252
245	Pinostrobin	Flavonoids	0.016435864	0.024096135	0.008529685	0.018474379	0.012741480	0.0160555086	0.012915114	0.005186040	0.008063398	0.007525263	0.028962538	0.0125304706	0.011717275	0.028727575	0.031047340	0.015545083	0.019505206	0.0213084958	0.010165454	0.012873870	0.015605702	0.0128816753333333	0.024615704	0.023698978	0.018654869	0.011805556	0.013768239	0.0185086692
583	Piperidine	Alkaloids	0.007689831	0.015896037	0.008281460	0.008863986	0.015025049	0.0111512726	0.005829732	0.025624389	0.012632286	0.004089443	0.009484863	0.0115321426	0.006760842	0.029875753	0.012464045	0.023966266	0.009621451	0.0165376714	0.015505184	0.013446516	0.004573047	0.0111749156666667	0.011533246	0.018493795	0.020664147	0.029563852	0.008232325	0.017697473
648	Piperlonguminine	Alkaloids	16.47204	23.32789	19.83390	17.85513	24.48296	20.394384	13.92549	16.57224	16.37054	17.68445	18.17120	16.544784	32.63940	36.69263	38.71097	35.59429	35.26535	35.780528	18.73533	22.16316	18.53239	19.8102933333333	27.29668	27.11477	20.97482	27.47848	22.47304	25.067558
410	Pipermethystine	Alkaloids	0.02035956	0.03516547	0.02947728	0.01896394	0.02765746	0.026324742	0.01342319	0.01309362	0.02719356	0.02483674	0.01437518	0.018584458	0.03805919	0.04494474	0.03832044	0.05670877	0.05404075	0.046414778	0.01405492	0.02065322	0.02074405	0.0184840633333333	0.04775876	0.02771475	0.04470228	0.03219762	0.02227265	0.034929212
516	Plantagoside	Flavonoids	0.0017800915	0.0008837301	0.0110587275	0.0032797992	0.0038178295	0.00416403556	0.0126787802	0.0348706255	0.0107100931	0.0221947465	0.0193826472	0.0199673785	0.0019731113	0.0290441355	0.0055109759	0.0034476193	0.0040235759	0.00879988358	0.0112959673	0.0129395450	0.0170612428	0.0137655850333333	0.0051463995	0.0046181758	0.0035186939	0.0040746951	0.0053536852	0.0045423299
530	Plumbagin	Quinones	0.020048447	0.014782493	0.008273623	0.019179585	0.008011258	0.0140590812	0.015138440	0.013286309	0.015139165	0.014560758	0.016699859	0.0149649062	0.021141752	0.029065123	0.020276164	0.009926617	0.013894078	0.0188607468	0.024058642	0.012927495	0.010308682	0.0157649396666667	0.017200447	0.020006389	0.023832294	0.010471407	0.008612929	0.0160246932
488	Plumieride	Iridoids	0.007059751	0.014145134	0.009100157	0.018989987	0.007784804	0.0114159666	0.011251731	0.006100427	0.016267448	0.014719570	0.014473039	0.012562443	0.011838965	0.012693350	0.011131172	0.026876258	0.009895426	0.0144870342	0.015125907	0.010645335	0.007539136	0.0111034593333333	0.024213661	0.020084870	0.025091644	0.024296315	0.017007064	0.0221387108
550	p-Octopamine	Phenols	1.095326e-02	1.198301e-02	8.139711e+01	9.571451e-03	7.085397e-03	16.2873406236	5.271503e-03	9.828343e-03	6.335143e+01	4.956591e+01	1.451669e-02	22.5893913072	7.986179e+01	1.349862e-02	8.920393e-03	8.456960e+01	1.045342e-02	32.8928524866	6.535803e-03	7.551410e+01	5.968453e+01	45.068388601	8.806204e+01	1.855592e-02	1.001714e+02	7.495431e-03	1.144930e-02	37.6541881302
651	Podophyllotoxin	Lignans	0.04605789	0.02302277	0.02575487	0.02611324	0.01620147	0.027430048	0.02630988	0.04418105	0.02200236	0.06269701	0.04541438	0.040120936	0.07068796	0.04896155	0.06628820	0.02775187	0.02271114	0.047280144	0.06206998	0.04692349	0.04421388	0.0510691166666667	0.06718284	0.11190480	0.12600784	0.09177742	0.09294586	0.097963752
650	Podophyllotoxinone	Lignans	0.023373428	0.014735344	0.022206756	0.009507636	0.018610607	0.0176867542	0.029002281	0.025310128	0.027551800	0.040301480	0.037166161	0.03186637	0.018668266	0.020394406	0.016265463	0.016775594	0.024404863	0.0193017184	0.050592368	0.017197959	0.051148532	0.0396462863333333	0.027565525	0.022508083	0.018387053	0.025818152	0.017178681	0.0222914988
232	Pogostone	Miscellaneous	0.01197437	0.01113974	0.02633516	0.01567676	0.01369149	0.015763504	0.03237220	0.02738107	0.01969691	0.05153160	0.05120647	0.03643765	0.01946799	0.03655010	0.01183292	0.01356999	0.02983011	0.022250222	0.01841756	0.01683117	0.02379293	0.0196805533333333	0.03651157	0.02120991	0.03293309	0.01467187	0.01974282	0.025013852
461	Pomiferin	Flavonoids	0.035760410	0.042315877	0.032599518	0.027532090	0.052485749	0.0381387288	0.003121012	0.012157232	0.018893504	0.025398349	0.011921522	0.0142983238	0.032811194	0.015257228	0.064210311	0.043150559	0.020061777	0.0350982138	1.424803497	1.305628622	1.142157662	1.29086326033333	4.597356094	4.364605450	7.970998029	3.152215327	6.808281079	5.3786911958
435	Ponasterone A	Steroids	0.0009129749	0.0028504760	0.0018720133	0.0035642025	0.0009811369	0.00203616072	0.8014704569	0.6426730470	0.5057217757	0.7786967116	0.7556822272	0.69684884368	0.0590065039	0.1327387680	0.1136769318	0.0880925448	0.0825772463	0.09521839896	0.3085948360	0.2401534404	0.2004222371	0.2497235045	0.0010970292	0.0011615217	0.0035441514	0.0010643390	0.0010406025	0.00158152876
471	Poncirin	Flavonoids	0.007896122	0.004756910	0.004776543	0.014102094	0.004310445	0.0071684228	0.005364930	0.007002834	0.006128195	0.004670891	0.006021307	0.0058376314	0.005062746	0.006366090	0.004778927	0.002059488	0.008256267	0.0053047036	0.005543283	0.003695339	0.002868034	0.004035552	0.010438126	0.008685449	0.010866967	0.003184955	0.004829052	0.0076009098
459	Porson	Phenols	0.007851377	0.007768887	0.013948746	0.008174188	0.006605886	0.0088698168	0.010046341	0.007747929	0.015583695	0.018925684	0.007919246	0.012044579	0.007890801	0.011587785	0.008225414	0.006598315	0.010015733	0.0088636096	0.013393419	0.012201054	0.009574770	0.011723081	0.014195547	0.008424374	0.008717722	0.010167651	0.008190306	0.00993912
336	Precocene II	Phenols	0.04497674	0.04353261	0.02237640	0.02462175	0.01641644	0.030384788	0.02109013	0.01283672	0.02198999	0.02336451	0.02266278	0.020388826	0.03042674	0.02696230	0.02409439	0.02176993	0.03222835	0.027096342	0.03468035	0.03445188	0.04908950	0.0394072433333333	0.01817967	0.04702239	0.03319910	0.03463579	0.03429644	0.033466678
348	Prephenate	Keto acids and derivatives	0.012086645	0.015119978	0.026332395	0.022806825	0.013645951	0.0179983588	0.013497261	0.013745267	0.025600596	0.023056545	0.008895803	0.0169590944	0.022949146	0.009994482	0.009138646	0.038770022	0.021986443	0.0205677478	0.005944147	0.011066888	0.025294658	0.0141018976666667	0.020778348	0.014239223	0.024311852	0.040367639	0.027611254	0.0254616632
616	Primin	Quinones	0.008247754	0.007400459	0.010182425	0.010817822	0.007834708	0.0088966336	2.549104924	2.814974508	2.217010462	3.296051587	2.975823378	2.7705929718	0.161619430	0.080200159	0.176871126	0.171186480	0.195095182	0.1569944754	0.952782859	0.976949270	0.856766864	0.928832997666667	0.037839938	0.086557552	0.063054585	0.019963396	0.041113439	0.049705782
48	Procyanidin B2	flavonoids	0.0029903133	0.0105990468	0.0049967578	0.0018141457	0.0030174082	0.00468353436	0.0110945795	0.0015983401	0.0026413917	0.0028633730	0.0041978990	0.00447911666	0.0164130757	0.0102238719	0.0385841879	0.0151199567	0.0071419602	0.01749661048	0.0071052942	0.0042258182	0.0016368099	0.00432264076666667	0.0087624111	0.0064301946	0.0052980335	0.0009824153	0.0019975450	0.0046941199
685	Propranolol	Naphthalenes	0.004979152	0.028644259	0.015043887	0.007460723	0.019889177	0.0152034396	0.005435643	0.006395394	0.008113241	0.008635189	0.015832729	0.0088824392	0.018751099	0.020577593	0.021647376	0.017639024	0.013060252	0.0183350688	0.009326291	0.009217397	0.008597601	0.00904709633333333	0.016694493	0.016614311	0.009975968	0.015899083	0.017050140	0.015246799
423	Propyl paraben	Phenols	0.011083081	0.010646856	0.007504654	0.012915075	0.018182420	0.0120664172	0.007455765	0.012496991	0.015291100	0.005751153	0.014893593	0.0111777204	0.015072105	0.015307241	0.022190249	0.017972406	0.034707989	0.021049998	0.007830777	0.008691490	0.007699149	0.00807380533333333	0.011705319	0.013068964	0.017866254	0.012428387	0.010526555	0.0131190958
329	Prostaglandin I2	Fatty Acyls	0.007932784	0.006319490	0.003402517	0.024385855	0.003949729	0.009198075	0.062093275	0.011564646	0.013998950	0.013187753	0.012869657	0.0227428562	0.006124255	0.005147775	0.008385508	0.063601664	0.016846297	0.0200210998	0.003087052	0.036775342	0.019020348	0.0196275806666667	0.007347337	0.010652907	0.012992328	0.012770601	0.007758649	0.0103043644
95	Pseudolaric Acid B	Diterpenoids	1.389917e-03	2.547881e-03	5.118905e-03	3.770188e-05	4.039403e-03	0.002626761576	9.286249e-02	8.275315e-02	8.541890e-02	8.935179e-02	1.073319e-01	0.091543646	1.298432e-02	1.460278e-03	7.635727e-03	1.272660e-03	9.976117e-03	0.0066658204	3.871988e-02	4.367746e-02	3.017731e-02	0.0375248833333333	2.500585e-02	8.629639e-03	1.880064e-02	1.204127e-02	1.364146e-02	0.0156237718
534	Pseudouridine 5'-phosphate	Organooxygen compounds	0.011183206	0.012616265	0.016470381	0.010917884	0.014532230	0.0131439932	0.046610081	0.041513246	0.042801567	0.049802919	0.043637478	0.0448730582	0.018500823	0.030369594	0.023985057	0.040650454	0.043338380	0.0313688616	0.007310654	0.017888419	0.017083481	0.0140941846666667	0.011347483	0.006299772	0.011428090	0.006667511	0.010369025	0.0092223762
109	Psoralen	Phenylpropanoids	0.0017505948	0.0020559983	0.0010007049	0.0011058133	0.0020640626	0.00159543478	0.0021093493	0.0013552291	0.0019249627	0.0007517419	0.0014215740	0.0015125714	0.0029319243	0.0024178122	0.0039159888	0.0033846883	0.0029821587	0.00312651446	0.0011816151	0.0026944666	0.0016986790	0.00185825356666667	0.0034313477	0.0019440285	0.0046137631	0.0032758789	0.0017764252	0.00300828868
80	Psychosine	Sphingolipids	0.0005530187	0.0005049828	0.0015913535	0.0044209441	0.0005142853	0.00151691688	0.1740253900	0.0092661301	0.1808824659	0.0188922531	0.0177093916	0.08015512614	0.0013358253	0.0642813825	0.0803207354	0.0778009999	0.0006178045	0.04487134952	0.0609938777	0.0026550672	0.0435806053	0.0357431834	0.0025872249	0.0019539456	0.0006795746	0.0098092406	0.0192523876	0.00685647466
495	Purine	Nucleotide and its derivates	0.007026709	0.004823849	0.020903090	0.006356674	0.011381757	0.0100984158	0.109272124	0.133127422	0.044223387	0.056050730	0.060855021	0.0807057368	0.016662462	0.020384633	0.025956708	0.013278809	0.014184243	0.018093371	0.043450230	0.048501511	0.018854051	0.036935264	0.012954877	0.013208451	0.032442939	0.027749506	0.016472144	0.0205655834
727	Pyridoxal 5'-phosphate	Pyridines and derivatives	0.003664542	0.004236474	0.006424485	0.001009255	0.002907742	0.0036484996	0.003522026	0.002589667	0.004216415	0.002764635	0.004439715	0.0035064916	0.004564073	0.007070724	0.016174110	0.007494141	0.014396960	0.0099400016	0.002947609	0.003191146	0.001927708	0.002688821	0.006603776	0.006828963	0.001900378	0.003314333	0.004063513	0.0045421926
728	Pyridoxamine 5'-phosphate	Pyridines and derivatives	0.005817992	0.008412127	0.002216677	0.008793468	0.009047849	0.0068576226	0.005069099	0.004257650	0.002701455	0.006502850	0.008566355	0.0054194818	0.009216509	0.006737703	0.010792281	0.020709499	0.006500180	0.0107912344	0.006448948	0.004710546	0.007802542	0.00632067866666667	0.004887338	0.013892738	0.006200813	0.007399639	0.011604114	0.0087969284
691	Pyridoxine	Vitamins	0.028767175	0.025255343	0.018731825	0.135839536	0.017741886	0.045267153	0.039383390	0.017978172	0.037798215	0.260247320	0.027945370	0.0766704934	0.303335463	0.179165202	0.547532903	0.033028654	0.319402820	0.2764930084	0.227283065	0.028534969	0.018250019	0.0913560176666667	0.008381868	0.090932849	0.014176074	0.166964423	0.169937196	0.090078482
487	Pyrocurzerenone	Sesquiterpenoids	0.006473703	0.006945924	0.007067085	0.003160018	0.005444259	0.0058181978	0.004477043	0.007814692	0.005288748	0.004004882	0.005435487	0.0054041704	0.005310220	0.006509061	0.005508830	0.010857055	0.004719747	0.0065809826	0.003676627	0.003426213	0.005467064	0.004189968	0.008440636	0.006941829	0.006698172	0.006181481	0.008847945	0.0074220126
139	Pyrophosphate	Non-metal oxoanionic compounds	1.960120e-02	3.023168e-02	4.096533e-02	1.441824e-02	3.077081e-02	0.027197452	2.401494e-05	3.412881e-02	1.859971e-02	1.688955e-02	2.682455e-02	0.019293326988	4.132534e-03	4.783669e-03	2.212961e-02	3.510942e-02	2.798206e-02	0.0188274586	5.346423e-02	3.033548e-02	1.820975e-02	0.0340031533333333	7.458856e-02	6.947549e-02	6.262970e-02	4.762116e-02	5.846449e-02	0.06255588
11	Quercetin	flavonoids	0.0033795918	0.0015691462	0.0024730726	0.0031401893	0.0008636947	0.00228513892	0.0514579582	0.0033496839	0.0220985260	0.0022685315	0.0310063969	0.0220362193	0.0484172304	0.1319071140	0.1162832692	0.0596576015	0.0558689107	0.08242682516	0.0185070306	0.0261310518	0.0225193049	0.0223857957666667	0.0036945904	0.0073438532	0.0063746036	0.0065877757	0.0033040904	0.00546098266
346	Quercetin 3-O-neohesperidoside	Flavonoids	0.001905124	0.008783851	0.003086019	0.008083984	0.002147273	0.0048012502	0.137285681	0.029450211	0.028472645	0.031801360	0.032809270	0.0519638334	0.011982278	0.029003690	0.039041271	0.024403847	0.024740582	0.0258343336	0.034974259	0.014845178	0.013075178	0.0209648716666667	0.002270890	0.002493681	0.001367581	0.002418614	0.011064746	0.0039231024
594	Quercetin-3-O-glucuronide	Flavonoids	0.001000211	0.011701868	0.008981034	0.008844080	0.006232902	0.007352019	0.013497128	0.044867328	0.006961327	0.008340567	0.011849503	0.0171031706	0.014051783	0.009045262	0.007897736	0.016850836	0.012622602	0.0120936438	0.013501023	0.009111752	0.007996009	0.010202928	0.004643604	0.009017053	0.014501739	0.003410880	0.008141900	0.0079430352
510	Quercetin-7-O-beta-D-glucopyranoside	Flavonoids	0.02022996	0.01936422	0.03021488	0.02188100	0.01267591	0.020873194	0.50280555	0.45474665	0.38132695	0.53504826	0.54200256	0.483185994	0.05219927	0.08903018	0.08140999	0.05597249	0.07094841	0.069912068	0.17826208	0.16355992	0.14646611	0.162762703333333	0.01649764	0.01898297	0.03957707	0.01500069	0.01540533	0.02109274
714	Questinol	Anthraquinones	0.04610487	0.02932854	0.01762198	0.01985776	0.01172469	0.024927568	0.02564925	0.06257534	0.02326589	0.04067953	0.06311253	0.043056508	0.06459954	0.07400221	0.06336486	0.07391055	0.04701645	0.064578722	0.03542223	0.04112292	0.03409262	0.0368792566666667	0.02864368	0.02954221	0.04337821	0.03747793	0.06190143	0.040188692
505	Rapanone	Quinones	1.240978485	0.355598268	0.008219020	0.039690468	0.207660644	0.370429377	0.003312246	0.008388581	0.006072690	0.007744663	0.004931025	0.006089841	0.031879556	0.027327335	0.035357720	0.013105328	0.032135825	0.0279611528	0.078444188	0.092934229	0.078457899	0.083278772	0.006218780	0.032319071	0.020787515	0.006769934	0.029519976	0.0191230552
667	Rebaudioside B	Diterpenoids	0.0022861326	0.0018579008	0.0025917526	0.0017607312	0.0033861453	0.0023765325	0.0014952812	0.0010406562	0.0010907385	0.0019484038	0.0023169768	0.0015784113	0.0017898291	0.0018774239	0.0010112949	0.0015414829	0.0029308725	0.00183018066	0.0026194916	0.0011548602	0.0021002574	0.00195820306666667	0.0004783369	0.0019625490	0.0019410111	0.0023467098	0.0011788438	0.00158149012
795	Retinal	Prenol lipids	0.006287699	0.014890520	0.011866854	0.012005571	0.015853800	0.0121808888	0.007200826	0.022561371	0.016929152	0.021055186	0.013499531	0.0162492132	0.013826138	0.012824252	0.015175319	0.021029864	0.021797598	0.0169306342	0.003711604	0.023622474	0.007090289	0.011474789	0.050953954	0.019282997	0.036569259	0.012513280	0.035408163	0.0309455306
712	Retinoic acid	Diterpenoids	0.010980284	0.010469210	0.008714490	0.008194736	0.007264405	0.009124625	0.013211641	0.014960803	0.016436550	0.014084666	0.009404192	0.0136195704	0.009762240	0.015135198	0.009128525	0.024467259	0.010601908	0.013819026	0.008515603	0.010320209	0.005901131	0.00824564766666667	0.014537347	0.005932287	0.007911226	0.012406375	0.013398322	0.0108371114
117	Rhein	Anthraquinones	0.008159534	0.011672021	0.012704880	0.006418556	0.014603295	0.0107116572	0.011915459	0.010147718	0.011367636	0.007247726	0.006744650	0.0094846378	0.020750270	0.014236506	0.014971784	0.012047529	0.009006121	0.014202442	0.017086521	0.008433425	0.007690098	0.0110700146666667	0.021102497	0.010780395	0.011311126	0.017231759	0.006330075	0.0133511704
634	Rhoeadine	Alkaloids	0.006147231	0.009525408	0.007750287	0.016728637	0.006092854	0.0092488834	0.007234688	0.004525784	0.007961362	0.006743196	0.015436680	0.008380342	0.008418499	0.003819322	0.005636619	0.009954972	0.028410238	0.01124793	0.006935931	0.007195964	0.005877595	0.00666983	0.023646974	0.013019937	0.023768469	0.012149004	0.014056534	0.0173281836
475	Rhoifolin	Flavonoids	0.0027425882	0.0027909189	0.0090476472	0.0017313475	0.0028926579	0.00384103194	0.0041326896	0.0025949261	0.0042323726	0.0106637587	0.0031931308	0.00496337556	0.0019284959	0.0041213445	0.0026933813	0.0026569013	0.0060243409	0.00348489278	0.0014507620	0.0115588467	0.0007447814	0.0045847967	0.0095011184	0.0077759192	0.0012455933	0.0047927137	0.0031856181	0.00530019254
774	Rhynchophylline	Alkaloids	0.037592950	0.014462973	0.005651934	0.003934129	0.006888536	0.0137061044	0.009349545	0.005554708	0.010995398	0.021139466	0.004824218	0.010372667	0.022994239	0.011355391	0.014120734	0.010936248	0.024661932	0.0168137088	0.009005679	0.014326009	0.012901901	0.012077863	0.023216600	0.043079773	0.046525625	0.017855167	0.055636803	0.0372627936
724	Riboflavine	Vitamins	0.15295899	0.24304226	0.04186804	0.30551032	0.14230095	0.177136112	1.02947745	1.16794264	1.05702830	1.18145729	1.15689112	1.11855936	0.49145956	0.43053503	0.65951632	0.56803446	0.63354748	0.55661857	0.49988905	0.49075892	0.38424519	0.45829772	0.14596337	0.42400709	0.27387985	0.18444919	0.29555096	0.264770092
642	Riddelline	Alkaloids	0.18784926	0.09113746	0.02121117	0.01595186	0.09030021	0.081289992	0.51328429	0.47718363	0.37464699	0.27099620	0.46793483	0.420809188	0.56527555	0.62345551	0.54134993	0.58887993	0.45530304	0.554852792	0.23823751	0.22758607	0.19311870	0.219647426666667	0.02138782	0.02464731	0.10005178	0.06652257	0.03519013	0.049559922
637	Rivularine	Alkaloids	0.005120081	0.004526269	0.006171249	0.002867073	0.003456977	0.0044283298	0.005495656	0.005632242	0.006828628	0.004936375	0.001875830	0.0049537462	0.004262307	0.002821804	0.007722073	0.004168455	0.003795188	0.0045539654	0.003527666	0.009250471	0.008050304	0.00694281366666667	0.001318983	0.006483221	0.004780009	0.005809085	0.004236477	0.004525555
260	Robinetin	Flavonoids	0.012203536	0.010192688	0.011720501	0.009368222	0.006631574	0.0100233042	0.240998651	0.433598531	0.168244341	0.529633931	0.534495754	0.3813942416	0.045387686	0.097419939	0.125451703	0.109736226	0.164978144	0.1085947396	0.066497500	0.212306807	0.169965706	0.149590004333333	0.073581631	0.072745589	0.145269634	0.035743319	0.080282072	0.081524449
671	Roemerine	Alkaloids	0.020793304	0.019775372	0.035314350	0.015281252	0.025816077	0.023396071	0.013860826	0.011802780	0.011524200	0.016845186	0.029253172	0.0166572328	0.018716454	0.040770786	0.009249597	0.013006683	0.032335693	0.0228158426	0.023392539	0.011062234	0.017578173	0.0173443153333333	0.043152337	0.015227951	0.026271580	0.029911434	0.021159277	0.0271445158
439	Rosmarinine	Alkaloids	0.005748534	0.017686358	0.004559921	0.010451817	0.010579901	0.0098053062	0.009640859	0.010523018	0.008879574	0.013607906	0.013305254	0.0111913222	0.011531928	0.013037164	0.007329329	0.008767235	0.007610156	0.0096551624	0.017108519	0.016130976	0.009924660	0.0143880516666667	0.012883609	0.026067995	0.007484999	0.010291676	0.006761990	0.0126980538
418	Rotenone	Flavonoids	0.012570777	0.024910329	0.034889799	0.020586805	0.012653427	0.0211222274	0.027306001	0.021838080	0.009913429	0.015821107	0.035104900	0.0219967034	0.041481583	0.064951241	0.019999825	0.033295433	0.032385186	0.0384226536	0.009889582	0.023466140	0.017873448	0.01707639	0.024911917	0.019162257	0.028061733	0.028273600	0.020491533	0.024180208
668	Rubusoside	Diterpenoids	0.0123385664	0.0127976514	0.0061379836	0.0044051632	0.0204727810	0.01123042912	0.0087442930	0.0120779317	0.0041579907	0.0176760221	0.0073544133	0.01000213016	0.0022672453	0.0028635517	0.0205019290	0.0023639846	0.0151849789	0.0086363379	0.0009444552	0.0133597451	0.0029742173	0.00575947253333333	0.0027770159	0.0056299253	0.0178837640	0.0084772512	0.0042727306	0.0078081374
701	Ruscogenin	Steroids and steroid derivatives	0.009924261	0.014679655	0.020943170	0.005645183	0.009139669	0.0120663876	0.007113879	0.004791851	0.004491930	0.007843295	0.003394631	0.0055271172	0.007191138	0.012521483	0.008057440	0.022896269	0.016867218	0.0135067096	0.003082187	0.008684738	0.003941190	0.00523603833333333	0.006612720	0.013070507	0.014116949	0.008205287	0.005863506	0.0095737938
605	Rutaevin	Triterpenoids	0.026609860	0.018229851	0.013864320	0.009032442	0.017585460	0.0170643866	0.018175878	0.038190216	0.030742466	0.021751113	0.070757325	0.0359233996	0.044226096	0.054852599	0.052641877	0.058603351	0.041095516	0.0502838878	0.033131651	0.023886311	0.013900882	0.0236396146666667	0.017009584	0.054309198	0.062886444	0.029285568	0.072669315	0.0472320218
51	Rutin	flavonoids	0.016687858	0.023275489	0.005898046	0.030576970	0.013224157	0.017932504	62.212421956	51.315601243	43.451721684	63.508145762	56.827510498	55.4630802286	17.356002562	28.332976990	24.070008465	28.250261351	24.996845119	24.6012188974	22.332462669	21.484613717	18.069715461	20.6289306156667	0.008465792	0.060709709	0.011573243	0.045387713	0.055712568	0.036369805
470	Safflor Yellow A	Chalcones	2.700508e-02	3.522883e-02	2.851333e-02	2.641918e-02	4.185596e-05	0.023441655192	2.401494e-05	9.210580e-02	6.017919e-02	6.736642e-02	2.802773e-02	0.049540630988	4.270329e-05	5.868613e-02	3.980500e-05	1.141601e-01	4.392304e-02	0.043370355658	4.373434e-02	2.982545e-02	2.701387e-02	0.0335245533333333	2.788427e-02	2.704623e-02	5.311456e-02	3.287935e-02	3.593032e-02	0.035370946
175	Sakuranetin	Flavonoids	0.003025498	0.004066031	0.011462677	0.008189760	0.012042255	0.0077572442	0.005254637	0.009638509	0.010183020	0.017004435	0.007447659	0.009905652	0.010880338	0.008213170	0.004630294	0.006916277	0.008686768	0.0078653694	0.008360115	0.007106076	0.003116842	0.00619434433333333	0.004182270	0.006153511	0.005807643	0.014145781	0.006599017	0.0073776444
97	Salidroside	Phenols	0.006383160	0.004816683	0.001240887	0.013047176	0.001268374	0.005351256	0.167342913	0.154642066	0.007549943	0.005061265	0.159808988	0.098881035	0.012090045	0.008924829	0.012537419	0.004981205	0.009109909	0.0095286814	0.002930618	0.065704390	0.001951550	0.0235288526666667	0.001427586	0.030392541	0.003264733	0.007253117	0.001445845	0.0087567644
290	Sarracine	Alkaloids	12.884067	8.341351	5.848696	5.880619	9.126778	8.4163022	3.266078	4.119163	7.048583	5.270066	3.143921	4.5695622	8.210756	3.077181	4.668879	6.225409	6.538539	5.7441528	4.717009	3.344430	4.104662	4.055367	4.849881	4.004098	6.851494	5.761842	9.134996	6.1204622
47	Schaftoside	flavonoids	0.019328828	0.019819951	0.027891424	0.012208387	0.004721011	0.0167939202	0.020977779	0.016565704	0.017378636	0.019165274	0.012374279	0.0172923344	0.032078614	0.011382507	0.008155464	0.028188717	0.016653305	0.0192917214	0.006312489	0.020574855	0.018642537	0.015176627	0.012710813	0.010102989	0.009827892	0.008642494	0.016677583	0.0115923542
504	Sciadopitysin	Flavonoids	0.019418601	0.015786314	0.036315154	0.021005271	0.008854304	0.0202759288	0.162351576	0.133005440	0.050024439	0.111119090	0.050650937	0.1014302964	0.012187118	0.021981243	0.024681811	0.041883369	0.064712932	0.0330892946	0.082379497	0.070509188	0.041734772	0.0648744856666667	0.070412937	0.034893811	0.045894124	0.047277335	0.054953165	0.0506862744
524	Sclareol	Diterpenoids	0.013135662	0.044877397	0.020850835	0.020624538	0.024804164	0.0248585192	0.289236102	0.022704858	0.303936715	0.353034562	0.003577839	0.1944980152	0.030595328	0.041188523	0.029478253	0.034247678	0.024573746	0.0320167056	0.129254808	0.004881193	0.098567666	0.077567889	0.004719282	0.025296607	0.077311326	0.017589742	0.023350241	0.0296534396
443	Scoparone	Coumarins	0.02144624	0.02221785	0.01930145	0.01535138	0.01710476	0.019084336	0.31582035	0.33146598	0.32237306	0.37620115	0.33082026	0.33533616	0.12977699	0.21885142	0.35030960	0.25922814	0.20935823	0.233504876	0.15311384	0.16859222	0.12323781	0.148314623333333	0.01137359	0.05491641	0.04521582	0.02603512	0.02677873	0.032863934
262	Scopolamine	Alkaloids	0.001321116	0.002724357	0.006438773	0.002411556	0.003683895	0.0033159394	0.006249013	0.022092727	0.024514344	0.045127478	0.009318485	0.0214604094	0.006603706	0.014505820	0.009034677	0.003534581	0.004830522	0.0077018612	0.007529808	0.009886618	0.022190087	0.013202171	0.019151367	0.011615883	0.020433937	0.006570289	0.022036595	0.0159616142
72	Scopolamine N-oxide hydrobromide	Alkaloids	0.0004848930	0.0002386431	0.0007912254	0.0009759612	0.0007585460	0.00064985374	0.0014395628	0.0005338830	0.0023425046	0.0008201321	0.0009631585	0.0012198482	0.0007761490	0.0013139976	0.0009355561	0.0008722930	0.0014167227	0.00106294368	0.0022966769	0.0010770916	0.0014094718	0.00159441343333333	0.0008118804	0.0012692469	0.0006305341	0.0009044122	0.0013922951	0.00100167374
309	Scopolin	Phenylpropanoids	0.005192135	0.006589013	0.010266995	0.008664043	0.010375488	0.0082175348	0.005498621	0.008979823	0.006470136	0.010150689	0.011018017	0.0084234572	0.007303123	0.004063138	0.008251917	0.007691677	0.008251130	0.007112197	0.014212369	0.018817895	0.008670247	0.0139001703333333	0.056413941	0.017560071	0.021972581	0.013543027	0.024535954	0.0268051148
441	Scoulerine	Alkaloids	0.012114162	0.009812453	0.020823089	0.012809175	0.007328043	0.0125773844	0.015665114	0.008168843	0.013887790	0.013895763	0.010477888	0.0124190796	0.020076686	0.035333761	0.023690801	0.011424584	0.024603945	0.0230259554	0.010721681	0.024350260	0.006459722	0.0138438876666667	0.020134476	0.011714144	0.010544680	0.016276451	0.011000533	0.0139340568
79	Sebacic acid	Organic acids	0.011506436	0.012618665	0.004279382	0.007942858	0.010088658	0.0092871998	0.005155533	0.008050804	0.003565384	0.004673277	0.006252361	0.0055394718	0.012182912	0.011197529	0.009405986	0.007208950	0.009724634	0.0099440022	0.007272803	0.013636330	0.005385531	0.008764888	0.030079490	0.009407986	0.014694734	0.013131250	0.010945399	0.0156517718
144	Sedoheptulose	Organooxygen compounds	0.0008762507	0.0017337343	0.0131756596	0.0031821613	0.0036150868	0.00451657854	0.0015901743	0.0039837093	0.0111584784	0.0030128594	0.0052407689	0.00499719806	0.0076202315	0.0109306838	0.0061243132	0.0130630482	0.0038765207	0.00832295948	0.0028512571	0.0123441218	0.0022115740	0.00580231763333333	0.0055955070	0.0110702128	0.0046152962	0.0077759820	0.0041893057	0.00664926074
568	Seneciphylline	Alkaloids	0.017709884	0.001689447	0.007991075	0.004229478	0.002818218	0.0068876204	0.013431567	0.020704309	0.014416509	0.013426802	0.009640662	0.0143239698	0.008267569	0.009835258	0.002963371	0.020571243	0.010190216	0.0103655314	0.012240221	0.005970988	0.018607104	0.012272771	0.003469184	0.014203964	0.003935882	0.009207161	0.014308035	0.0090248452
760	Serotonin	Tryptamine derivatives	0.0014719744	0.0030195649	0.0052951168	0.0022732333	0.0008181255	0.00257560298	0.0028187005	0.0023929223	0.0088807716	0.0049048299	0.0041042345	0.00462029176	0.0109209115	0.0060572534	0.0244396156	0.0310307369	0.0087841105	0.01624652558	0.0056913862	0.0021144313	0.0055816772	0.00446249823333333	0.0028328768	0.0021085094	0.0029640847	0.0017997850	0.0084159900	0.00362424918
306	Serpentine	Alkaloids	0.010273954	0.015532241	0.015773532	0.011818748	0.009134433	0.0125065816	0.008210951	0.014033175	0.012505063	0.007819889	0.027935413	0.0141008982	0.014110225	0.029666506	0.017959318	0.013414028	0.018324319	0.0186948792	0.024838465	0.015498369	0.005244784	0.0151938726666667	0.011392100	0.026130831	0.009144633	0.017819978	0.018758579	0.0166492242
185	Sesamol	Phenols	0.02448154	0.02945819	0.04108938	0.01714667	0.02572863	0.027580882	0.01511653	0.02236514	0.03090863	0.01417988	0.01750389	0.020014814	0.02607802	0.02702279	0.01259025	0.01778795	0.03259925	0.023215652	0.02444850	0.02384330	0.01782642	0.0220394066666667	0.03800034	0.03410877	0.04622021	0.03494981	0.04499602	0.03965503
627	Sesamolin	Lignans	0.005205163	0.002267237	0.003006734	0.006350499	0.006933663	0.0047526592	0.209417300	0.290331316	0.190736873	0.241346212	0.201912507	0.2267488416	0.005615566	0.004059016	0.003372244	0.004883800	0.008545934	0.005295312	0.088349676	0.058055666	0.087595973	0.0780004383333333	0.003620720	0.007445456	0.014912535	0.007305980	0.005539279	0.007764794
137	Shikimic acid	Organic acids and derivatives	0.036301346	0.064733895	0.019424092	0.037311704	0.004383922	0.0324309918	0.093209694	0.086067605	0.100440949	0.070839981	0.136597739	0.0974311936	0.309216743	0.323086324	0.328770932	0.428702476	0.248324543	0.3276202036	0.137121486	0.131793008	0.105974108	0.124962867333333	0.079122735	0.055181794	0.071864546	0.020697652	0.101961926	0.0657657306
736	Shikonin	Quinones	0.95373543	1.87202140	1.05572815	1.27211583	1.18857250	1.268434662	0.02232256	0.02915192	0.02699126	0.02332718	0.04887391	0.030133366	0.04452563	0.04628716	0.07627020	0.06824064	0.04017211	0.055099148	0.32156590	0.29783959	0.36517627	0.32819392	0.08232601	0.05747158	0.08814397	0.07148832	0.06107020	0.072100016
46	Silibinin	flavonoids	0.012993625	0.002300932	0.009988760	0.007474654	0.003632566	0.0072781074	0.011515282	0.016174301	0.015660699	0.012387440	0.025197952	0.0161871348	0.004791043	0.004983900	0.001144800	0.008838474	0.029800337	0.0099117108	0.025176357	0.001954802	0.005506991	0.0108793833333333	0.006710220	0.006032613	0.013237046	0.016354482	0.021273763	0.0127216248
753	Simvastatin	Diterpenoids	0.0036352324	0.0049930101	0.0006364184	0.0055684932	0.0019848894	0.0033636087	0.0059565862	0.0070538216	0.0052729858	0.0187632657	0.0071331723	0.00883596632	0.0027174270	0.0021641036	0.0031175377	0.0012667813	0.0024973251	0.00235263494	0.0019568661	0.0041830972	0.0069495321	0.00436316513333333	0.0050427507	0.0024785723	0.0112434507	0.0037185175	0.0007390877	0.00464447578
584	Sinalbin	Miscellaneous	0.010723584	0.014524618	0.027599636	0.021104240	0.033931483	0.0215767122	0.010469488	0.006504332	0.014126957	0.005693450	0.022256775	0.0118102004	0.025604783	0.027269067	0.027342586	0.050785955	0.018816970	0.0299638722	0.024656814	0.021867372	0.011585480	0.0193698886666667	0.009693220	0.023783155	0.017956449	0.034342020	0.017851477	0.0207252642
497	Sinapyl alcohol	Hydroxycinnamoyl derivatives	0.013519052	0.011294960	0.013236729	0.014359701	0.008121706	0.0121064296	0.013899120	0.019191326	0.015186293	0.018337010	0.012051866	0.015733123	0.024435061	0.022031990	0.019100120	0.047541124	0.024200895	0.027461838	0.005183222	0.011280923	0.278600229	0.0983547913333333	0.026632161	0.022346892	0.009204109	0.020429387	0.018238452	0.0193702002
41	sinensetin	flavonoids	0.004423917	0.016120561	0.002661768	0.012505189	0.014443783	0.0100310436	0.001599784	0.010415334	0.005926798	0.001993378	0.006774943	0.0053420474	0.007553936	0.006289496	0.005404401	0.003351309	0.012029524	0.0069257332	0.009338312	0.005426010	0.008705365	0.007823229	0.009904809	0.006652901	0.005667497	0.009611365	0.005619391	0.0074911926
646	Sipeimine	Alkaloids	0.011521238	0.010409024	0.004870111	0.009883179	0.014764343	0.010289579	0.008121395	0.014268406	0.008101770	0.002801826	0.014762448	0.009611169	0.029420005	0.029169805	0.047092413	0.021770916	0.034915987	0.0324738252	0.004363460	0.004704622	0.012512531	0.00719353766666667	0.012311869	0.014089186	0.013711734	0.013077681	0.011781753	0.0129944446
310	S-Lactoylglutathione	Carboxylic acids and derivatives	0.014406801	0.018166490	0.018726085	0.020790385	0.015548410	0.0175276342	0.008639184	0.024881304	0.029919036	0.012334646	0.028512598	0.0208573536	0.025117518	0.019569142	0.023134737	0.018425375	0.046588322	0.0265670188	0.017081619	0.012878837	0.021636779	0.0171990783333333	0.027173531	0.013295962	0.017815033	0.017085382	0.036969909	0.0224679634
96	Sophoricoside	Flavonoids	0.0009185582	0.0028583431	0.0014125133	0.0008854991	0.0050191568	0.0022188141	0.0064213364	0.0055237385	0.0086317010	0.0047481913	0.0024191826	0.00554882996	0.0015277444	0.0016400297	0.0056002657	0.0036794429	0.0010613462	0.00270176578	0.0070820313	0.0025201184	0.0019049457	0.00383569846666667	0.0053689426	0.0018784258	0.0087632927	0.0016583285	0.0021558970	0.00396497732
674	Soyacerebroside I	Cerebrosides	0.0021804165	0.0013317319	0.0011189132	0.0010186120	0.0024040918	0.00161075308	0.0013184518	0.0002180542	0.0015563075	0.0016489297	0.0013755965	0.00122346794	0.0011742098	0.0043920311	0.0019131778	0.0031819597	0.0026951686	0.0026713094	0.0017138466	0.0007118223	0.0017944740	0.0014067143	0.0013189243	0.0021534518	0.0013650443	0.0019922093	0.0005759012	0.00148110618
520	Sparteine	Alkaloids	0.004502713	0.003065083	0.005137195	0.006202550	0.002746290	0.0043307662	0.002308698	0.005168621	0.008340581	0.005175044	0.006003842	0.0053993572	0.003326319	0.009167397	0.010555879	0.001808211	0.003451182	0.0056617976	0.009655372	0.005156860	0.005197263	0.00666983166666667	0.007169789	0.010952461	0.011690268	0.005239393	0.009365375	0.0088834572
755	Spectinomycin	Dioxanes	0.011773598	0.009407195	0.008261069	0.006057816	0.010121016	0.0091241388	0.007554777	0.007684562	0.007333170	0.004233485	0.007077110	0.0067766208	0.019289241	0.011414750	0.008247742	0.009069058	0.015769692	0.0127580966	0.013383597	0.008212826	0.005738525	0.00911164933333333	0.019855143	0.012022392	0.005496033	0.011213115	0.011116520	0.0119406406
199	Sphondin	Coumarins	0.021039469	0.013084383	0.016157462	0.017538763	0.014712866	0.0165065886	0.007540338	0.018790908	0.010509669	0.007393731	0.010262530	0.0108994352	0.015321344	0.016661971	0.005355703	0.022807302	0.009333237	0.0138959114	0.016797006	0.010376439	0.008004085	0.0117258433333333	0.014245829	0.022552555	0.005122079	0.018377120	0.010849262	0.014229369
12	Spinosin	flavonoids	0.06576592	0.07228292	0.02994059	0.03283953	0.06153329	0.05247245	0.19286765	0.22859807	0.11854776	0.22715355	0.17385122	0.18820365	0.04842920	0.08194411	0.06303219	0.09637068	0.07841430	0.073638096	0.07773575	0.05011801	0.03398957	0.0539477766666667	0.03716867	0.01957059	0.03226508	0.05302027	0.01629068	0.031663058
570	Stearic Acid	Fatty Acyls	0.10404436	0.08341999	0.06308098	0.08111549	0.11888523	0.09010921	0.08376578	0.09736439	0.07875240	0.08400043	0.08697524	0.086171648	0.12187606	0.11295839	0.12796290	0.13950967	0.10589186	0.121639776	0.10880244	0.09386131	0.11815918	0.106940976666667	0.08133727	0.09962529	0.14028848	0.13195924	0.08495262	0.10763258
561	Stearidonic acid	Fatty Acyls	0.021634409	0.016379954	0.008262746	0.024300575	0.006907845	0.0154971058	0.031112371	0.024374402	0.056338993	0.065905974	0.058128820	0.047172112	0.015075376	0.034153229	0.048380969	0.050494485	0.015487944	0.0327184006	0.024417492	0.017377785	0.015173542	0.0189896063333333	0.015673322	0.016334206	0.020346266	0.021487105	0.020278319	0.0188238436
518	Stigmasterol	Steroids and steroid derivatives	0.16276490	0.08420952	0.11143438	0.12777402	0.13313930	0.123864424	0.06118216	0.08263584	0.10057628	0.05973236	0.06500843	0.073827014	0.15965721	0.14226287	0.11143340	0.11268899	0.13610643	0.13242978	0.05236465	0.07811573	0.11391862	0.0814663333333333	0.13093208	0.10316510	0.11858264	0.12423816	0.11669894	0.118723384
761	Streptomycin	Organooxygen compounds	0.007490411	0.004687452	0.002880409	0.015071023	0.005083922	0.0070426434	0.022396388	0.015055024	0.023446970	0.018453312	0.015744605	0.0190192598	0.008796195	0.010838226	0.015979924	0.004236858	0.007175790	0.0094053986	0.005665582	0.022275091	0.003799230	0.0105799676666667	0.005587559	0.007660397	0.011477991	0.018464229	0.007351827	0.0101084006
282	Strychnine	Alkaloids	0.003134004	0.003655330	0.003599675	0.004094396	0.003117799	0.0035202408	0.004321111	0.003477855	0.001837877	0.004784436	0.004248090	0.0037338738	0.004855096	0.004921952	0.007824121	0.004608241	0.004177223	0.0052773266	0.004589749	0.008856829	0.002890639	0.005445739	0.004830188	0.004953447	0.008294712	0.015599639	0.004580334	0.007651664
184	Styrene-cis-2,3-dihydrodiol		0.010525463	0.040292100	0.020157071	0.025340350	0.011167716	0.02149654	0.014436013	0.021298807	0.006223269	0.022095424	0.023804235	0.0175715496	0.036789155	0.038072150	0.022737028	0.024354297	0.038990849	0.0321886958	0.042643725	0.032026401	0.030520282	0.0350634693333333	0.020945596	0.050012024	0.019305134	0.026556135	0.018288728	0.0270215234
713	Sugiol	Diterpenoids	0.0028027665	0.0006955983	0.0027154506	0.0032312777	0.0041543143	0.00271988148	0.0137262939	0.0064378654	0.0089812710	0.0084693097	0.0061855683	0.00876006166	0.0044796254	0.0037930153	0.0020042350	0.0133047810	0.0094324700	0.00660282534	0.0007897072	0.0047271153	0.0070619900	0.0041929375	0.0033184942	0.0018532883	0.0107268706	0.0042312480	0.0095561535	0.00593721092
662	Sweroside	Iridoids	0.002337404	0.005362956	0.002309477	0.004777133	0.013163160	0.005590026	0.084330586	0.079019682	0.081767374	0.095936455	0.111436523	0.090498124	0.009185700	0.008390824	0.020587060	0.009800513	0.015869006	0.0127666206	0.025572060	0.038459544	0.028440254	0.0308239526666667	0.002915389	0.004546110	0.006695640	0.004025743	0.002876887	0.0042119538
507	Swertiajaponin	Flavonoids	0.26942300	0.18178729	0.22019312	0.21279249	0.42501869	0.261842918	0.15330678	0.21850234	0.32788233	0.08530651	0.30319004	0.2176376	0.25586879	0.05898665	0.11236812	0.12756293	0.19683181	0.15032366	0.07720452	0.15674202	0.11044303	0.114796523333333	0.14459113	0.08190495	0.36270217	0.23707599	0.26786888	0.218828624
491	Swertiamarin	Iridoids	0.004309283	0.006697314	0.014734651	0.004969175	0.003327300	0.0068075446	0.017162860	0.024280516	0.008593174	0.027627956	0.026954042	0.0209237096	0.020127174	0.016242330	0.021403873	0.010916168	0.016837872	0.0171054834	0.005621198	0.021313137	0.008871236	0.0119351903333333	0.004906773	0.004151384	0.002748071	0.005359130	0.008670272	0.005167126
792	Symlandine	Alkaloids	0.004230500	0.008939773	0.004707492	0.002392411	0.005795803	0.0052131958	0.007082647	0.004864788	0.003873888	0.002584771	0.006934346	0.005068088	0.009961328	0.016062300	0.010160714	0.013894256	0.008952376	0.0118061948	0.011592691	0.008613868	0.005311122	0.00850589366666667	0.003387938	0.016205141	0.010541282	0.005016273	0.004418024	0.0079137316
373	Syringaresinol-di-O-glucoside	Lignans	4.040635e-05	2.813138e-03	4.017389e-05	3.770188e-05	4.185596e-05	0.000594655216	6.386641e-03	1.051947e-03	2.766728e-02	1.129507e-02	3.430523e-05	0.009287048646	4.270329e-05	4.584188e-05	3.980500e-05	1.195138e-02	4.433874e-05	0.002424813782	9.799997e-03	8.093045e-03	7.412802e-03	0.00843528133333333	1.562786e-03	5.252702e-05	1.810089e-02	5.333153e-03	4.691266e-05	0.005019253736
703	Syringic acid	Phenols	0.02864403	0.02171929	0.02033808	0.01754962	0.02789764	0.023229732	0.01331137	0.03671303	0.08692865	0.01358754	0.01356268	0.032820654	0.04985452	0.01131552	0.02318225	0.05255043	0.06090128	0.0395608	0.19251754	0.05107391	0.02786577	0.09048574	0.03926460	0.05641879	0.81370095	0.03086504	0.02768232	0.19358634
480	Syringin	Phenylpropanoids	0.027566966	0.033497360	0.042665897	0.047491629	0.050160009	0.0402763722	0.095404813	0.082550094	0.066885114	0.127001519	0.172576392	0.1088835864	0.030110954	0.012371374	0.029566334	0.021104453	0.027898756	0.0242103742	0.056555704	0.079390105	0.026688445	0.054211418	0.005729372	0.009132255	0.009944900	0.005195344	0.006384029	0.00727718
315	Tabernanthine	Alkaloids	0.002919267	0.007232484	0.003189473	0.002529365	0.006657979	0.0045057136	0.003438790	0.005809877	0.004631819	0.004386301	0.002491677	0.0041516928	0.006420513	0.006845739	0.008274600	0.007989601	0.010606562	0.008027403	0.009741943	0.003490446	0.004410643	0.00588101066666667	0.006522973	0.006849738	0.006402222	0.003310819	0.006536138	0.005924378
287	Tabersonine	Alkaloids	0.009903443	0.002200920	0.002681119	0.001687185	0.005117194	0.0043179722	0.011230703	0.009629970	0.013448127	0.013402518	0.006454159	0.0108330954	0.005710941	0.004846015	0.012555859	0.006953190	0.013133541	0.0086399092	0.008922266	0.003159614	0.005139658	0.00574051266666667	0.018847653	0.017296692	0.022535121	0.011315013	0.013504244	0.0166997446
772	Tacrolimus	Alkaloids	0.02347944	0.01016779	0.02438693	0.02609588	0.03187311	0.02320063	0.01947800	0.02939216	0.01902636	0.01888741	0.04899609	0.027156004	0.02658713	0.04948217	0.07055491	0.04353189	0.03215290	0.0444618	0.01350012	0.09319868	0.05356891	0.05342257	0.02369659	0.05041023	0.03808316	0.02957751	0.06534179	0.041421856
601	Talatisamine	Alkaloids	0.006622199	0.008018158	0.015915967	0.017808211	0.014148278	0.0125025626	0.018922085	0.010926636	0.010677924	0.018556822	0.006570935	0.0131308804	0.014269343	0.021978491	0.038677790	0.022904051	0.026201995	0.024806334	0.009120146	0.019803652	0.003280539	0.010734779	0.005939724	0.007229825	0.006019811	0.022824544	0.020822795	0.0125673398
263	Taraxerol	Triterpenoids	0.28322247	0.16216728	0.09006242	0.09234577	0.18212176	0.16198394	0.07373336	0.04694912	0.04730384	0.06022936	0.05847835	0.057338806	0.39899161	0.57971809	0.75890240	0.43975548	0.84049622	0.60357276	0.20301393	0.27025824	0.20711066	0.226794276666667	0.09540085	0.09339147	0.12783842	0.13451962	0.17137204	0.12450448
125	Taurine	Alkaloids	0.010355772	0.006703636	0.001793951	0.002768046	0.006127163	0.0055497136	0.006846392	0.011845674	0.012977707	0.007357985	0.011900336	0.0101856188	0.002099216	0.006245477	0.002733650	0.004058561	0.005094575	0.0040462958	0.008739073	0.004749225	0.003588082	0.00569212666666667	0.005367923	0.004596021	0.002844906	0.001868891	0.004555717	0.0038466916
37	Taxifolin	flavonoids	0.09506562	0.05889931	0.05737191	0.45457383	0.15900239	0.164982612	0.38077674	0.20223590	0.21277791	0.21870584	0.13839017	0.230577312	0.79603305	0.10808118	0.78179126	0.58305958	0.32647453	0.51908792	0.51511843	0.52085723	0.20552905	0.413834903333333	0.33249252	0.32963802	0.11406773	0.41743480	0.16469430	0.271665474
571	Taxiphyllin	Phenols	0.011227096	0.010515248	0.007197068	0.010774653	0.006565821	0.0092559772	0.003211308	0.006036255	0.010058414	0.003231673	0.006183273	0.0057441846	0.008126860	0.012422068	0.008645531	0.006221162	0.008584274	0.008799979	0.011689711	0.012701944	0.005893541	0.0100950653333333	0.009456903	0.009155402	0.025667648	0.010469900	0.009183963	0.0127867632
682	Tectochrysin	Flavonoids	0.01879894	0.06170747	0.02487735	0.05611210	0.03214818	0.038728808	0.02677641	0.03336329	0.03021353	0.02141614	0.01860506	0.026074886	0.03451851	0.05258831	0.06607661	0.02770185	0.07624086	0.051425228	0.01594526	0.02088965	0.05918200	0.0320056366666667	0.03727358	0.07442312	0.03256980	0.03070530	0.06077590	0.04714954
619	Tenulin	Sesquiterpenoids	0.011878732	0.090028316	0.010897003	0.086315401	0.009780270	0.0417799444	0.006705254	0.020337579	0.015291727	0.008271511	0.014313747	0.0129839636	0.021484290	0.012734180	0.024006960	0.010887257	0.017676570	0.0173578514	0.025120700	0.006519583	0.014589927	0.01541007	0.010258194	0.012003715	0.013425374	0.008411121	0.012242221	0.011268125
208	Terpinolene	Monoterpenoids	0.19074109	0.06257090	0.10374051	0.03932399	0.07687514	0.094650326	0.05077930	0.03700283	0.06286629	0.03029417	0.02641452	0.041471422	0.08047909	0.05504758	0.08612620	0.08437247	0.06833621	0.07487231	0.06146613	0.06026715	0.02884884	0.05019404	0.10806604	0.06682468	0.07810828	0.05938886	0.09952478	0.082382528
735	Testosterone	Steroids	0.03690435	0.05274085	0.03945192	0.04026926	0.06953035	0.047779346	0.04534179	0.07747157	0.05098340	0.06934057	0.01985052	0.05259757	0.06141173	0.06581605	0.09256761	0.10241924	0.06514542	0.07747201	0.03320930	0.05178932	0.02545190	0.03681684	0.04211681	0.01588207	0.10918435	0.11764579	0.06744476	0.070454756
545	Tetrahydroepiberberine	Alkaloids	0.002048826	0.007406838	0.021714969	0.002399499	0.013323954	0.0093788172	0.003121645	0.008385737	0.008316943	0.003508229	0.004027549	0.0054720206	0.010889154	0.017583401	0.012776384	0.004349049	0.011791985	0.0114779946	0.007937267	0.017904754	0.017861822	0.0145679476666667	0.011149470	0.012284800	0.019517280	0.007954810	0.010509352	0.0122831424
527	Tetrahymanol	Triterpenoids	0.018017175	0.028859016	0.048448508	0.003891108	0.019486946	0.0237405506	0.015322954	0.020939981	0.016323107	0.027689659	0.033464947	0.0227481296	0.019281827	0.014069419	0.028318969	0.011965207	0.013713185	0.0174697214	0.020194716	0.013462428	0.017291793	0.016982979	0.026839566	0.046718793	0.024232816	0.018751760	0.008153445	0.024939276
419	Theobromine	Alkaloids	0.05303307	0.02681452	0.03609052	0.05938991	0.02806867	0.040679338	0.03864671	0.03087337	0.06307180	0.03150639	0.03063505	0.038946664	0.02267009	0.03955470	0.02853352	0.03204770	0.03532058	0.031625318	0.01825666	0.04121525	0.02571363	0.02839518	0.05238615	0.05095830	0.02082856	0.03310885	0.06921084	0.04529854
189	threo-1-C-Syringylglycerol	Phenylpropanoids	0.006453551	0.012674307	0.006647319	0.008447141	0.008626681	0.0085697998	0.008458712	0.020550583	0.007666488	0.011422044	0.020428713	0.013705308	0.011319186	0.026863920	0.003904998	0.008351329	0.012046339	0.0124971544	0.010546970	0.010386176	0.005225960	0.008719702	0.008916941	0.006735269	0.029591688	0.021174809	0.009668888	0.015217519
235	Thymidine	Nucleotide and its derivates	0.012293934	0.013048311	0.016553627	0.010148120	0.009491359	0.0123070702	0.016370748	0.017742265	0.021998135	0.012936439	0.026966781	0.0192028736	0.020218961	0.038668430	0.023226706	0.046057413	0.013191295	0.028272561	0.016639892	0.014189842	0.012187271	0.0143390016666667	0.031190564	0.027506719	0.015088210	0.060546486	0.034434375	0.0337532708
253	Tombozine	Alkaloids	0.05035477	0.02273930	0.04557112	0.04835612	0.04273981	0.041952224	0.01243862	0.03276611	0.02101484	0.03801665	0.01853076	0.024553396	0.01692469	0.06960930	0.02658029	0.03774951	0.03196655	0.036566068	0.01474874	0.01647260	0.01546827	0.0155632033333333	0.01975621	0.03537986	0.02380563	0.02304338	0.01858125	0.024113266
652	Topotecan	Alkaloids	0.005345833	0.014086169	0.026060012	0.008144736	0.002727508	0.0112728516	0.004826968	0.009610519	0.006042725	0.008487374	0.007998219	0.007393161	0.017740516	0.006099299	0.011836569	0.003709423	0.005906421	0.0090584456	0.007648165	0.008200380	0.003266503	0.00637168266666667	0.033869725	0.024610309	0.036934128	0.025978506	0.021465598	0.0285716532
333	Trachelogenin	Lignans	0.007517907	0.018391798	0.003875259	0.001217684	0.004060381	0.0070126058	0.016728239	0.019092630	0.009374999	0.023464707	0.012227705	0.016177656	0.010962961	0.016996618	0.024015565	0.009966370	0.005484199	0.0134851426	0.009002598	0.008839933	0.011254572	0.00969903433333333	0.013048615	0.005124277	0.011134685	0.009235189	0.016252169	0.010958987
614	trans-3,5-Dimethoxy-4-hydroxy cinnamaldehydee	Phenylpropanoids	0.017716735	0.025156597	0.006751163	0.017512050	0.011303015	0.015687912	5.613561018	5.051410853	4.595289595	6.114049834	5.500134071	5.3748890742	0.223239518	0.234050812	0.321513878	0.312472137	0.309969354	0.2802491398	2.017481165	1.949357644	1.286014008	1.750950939	0.055796115	0.124887754	0.100447728	0.111144635	0.068878974	0.0922310412
460	trans-Hinokiresinol	Lignans	0.031235280	0.024124174	0.028392045	0.024967896	0.026960316	0.0271359422	0.014609175	0.011109710	0.009503398	0.052315920	0.036128753	0.0247333912	0.009394356	0.020078971	0.030504733	0.077539285	0.011190748	0.0297416186	0.019753094	0.025102814	0.047519431	0.0307917796666667	0.011816185	0.024060547	0.071692158	0.026070420	0.032572477	0.0332423574
27	trans-Zeatin	phytohormone	0.013783530	0.006880064	0.007726539	0.009250717	0.013436739	0.0102155178	0.011128679	0.015759487	0.010866208	0.027451964	0.016198597	0.016280987	0.063610282	0.051387068	0.068553989	0.084477082	0.108622095	0.0753301032	0.015118313	0.015180605	0.017302999	0.0158673056666667	0.011858978	0.023776421	0.015244148	0.007657133	0.023289802	0.0163652964
29	trans-Zeatin-riboside	phytohormone	0.11473693	0.11066180	0.09795219	0.11466577	0.08106941	0.10381722	0.09795388	0.07691114	0.08065307	0.08697914	0.09138867	0.08677718	0.02410859	0.01845194	0.02187096	0.02237793	0.01186815	0.019735514	0.11738634	0.14060943	0.09206128	0.116685683333333	0.24166832	0.18178399	0.20218227	0.17192591	0.53482173	0.266476444
323	Traumatic acid	Fatty Acyls	0.009350773	0.008063179	0.004970275	0.006630722	0.005732802	0.0069495502	0.013973579	0.012364703	0.010229779	0.010025245	0.010895768	0.0114978148	0.014857960	0.014589764	0.020350376	0.016117904	0.008338719	0.0148509446	0.009599317	0.012785299	0.007645828	0.010010148	0.011859379	0.007747277	0.010149267	0.012993094	0.008785527	0.0103069088
122	Trehalose	Organooxygen compounds	0.06770003	0.07356336	0.04040179	0.06031950	0.04165873	0.056728682	0.04126698	0.04206419	0.04238298	0.02342685	0.03729155	0.03728651	0.07028160	0.16450497	0.09472406	0.17273653	0.21952334	0.1443541	0.04101173	0.04673026	0.04532613	0.04435604	0.02693607	0.01428465	0.03731348	0.01400036	0.01121748	0.020750408
150	Tricetin	Flavonoids	0.013232907	0.003454849	0.004614595	0.010302890	0.009636110	0.0082482702	0.801366491	0.396472013	0.004286532	0.369807540	0.705952039	0.455576923	0.960088446	1.921041132	1.914774807	0.004931927	1.186678874	1.1975030372	0.392838217	0.457089000	0.004459960	0.284795725666667	0.114725108	0.140285875	0.007450936	0.008822655	0.005920388	0.0554409924
78	Tricosanoic acid	Miscellaneous	0.0034070562	0.0015294556	0.0008874679	0.0065380798	0.0036587373	0.00320415936	0.0013323279	0.0054839585	0.0030163530	0.0054352220	0.0070193372	0.00445743972	0.0060198368	0.0132050402	0.0072550379	0.0136852444	0.0036672263	0.00876647712	0.0053441481	0.0034817788	0.0037969228	0.00420761656666667	0.0110823524	0.0037429083	0.0037784664	0.0046220266	0.0073893576	0.00612302226
163	Trimethoprim	Phenol ethers	0.004112748	0.009436787	0.011969826	0.003968441	0.004326863	0.006762933	0.020924951	0.018467459	0.013011822	0.008075785	0.011091393	0.014314282	0.013291331	0.008726930	0.011368148	0.018694783	0.037043911	0.0178250206	0.019453398	0.007224389	0.007897939	0.011525242	0.008026961	0.020066593	0.013978698	0.008119722	0.011482685	0.0123349318
433	Trimethylapigenin	Flavonoids	0.008328747	0.022419609	0.007519556	0.017752784	0.008454604	0.01289506	0.015696954	0.015095244	0.012511558	0.010838601	0.009255606	0.0126795926	0.034386387	0.017785576	0.022029897	0.014073934	0.009850849	0.0196253286	0.016679088	0.014880568	0.016625719	0.0160617916666667	0.021572121	0.014531778	0.025554411	0.028492185	0.026762490	0.023382597
308	Trioxilin A3	Fatty Acyls	0.009705601	0.039476390	0.019468098	0.017811891	0.007183144	0.0187290248	0.016222113	0.014067731	0.034661680	0.015158981	0.007660416	0.0175541842	0.034146270	0.064500286	0.029006667	0.028068852	0.047627600	0.040669935	0.004110129	0.024530735	0.035641969	0.021427611	0.017550857	0.025052051	0.018972641	0.018271352	0.015516260	0.0190726322
725	Tripdiolide	Diterpenoids	0.008304955	0.021815536	0.008191223	0.024908402	0.008971975	0.0144384182	0.093060404	0.101182315	0.108721903	0.042096561	0.094744281	0.0879610928	0.030619143	0.024787509	0.074910975	0.027295709	0.048973655	0.0413173982	0.060450495	0.065276879	0.011762165	0.0458298463333333	0.012640590	0.034433542	0.037138319	0.039773481	0.011221401	0.0270414666
644	Tropacocaine	Alkaloids	0.007723645	0.017466625	0.006378660	0.007847868	0.012622847	0.010407929	0.006402228	0.009756463	0.006728516	0.013618640	0.006701969	0.0086415632	0.005414582	0.008666735	0.011018151	0.008829128	0.006680000	0.0081217192	0.007242265	0.016930939	0.002081646	0.00875161666666667	0.008107820	0.013765910	0.007617205	0.014967469	0.005955761	0.010082833
160	Tropic acid	Phenols	0.09890670	0.07045778	0.08353435	0.05935401	0.09408047	0.081266662	0.02069525	0.06819515	0.04551340	0.05888620	0.03156526	0.044971052	0.10054490	0.16296080	0.05590714	0.03996301	0.09776744	0.091428658	0.09801217	0.10936202	0.05129894	0.0862243766666667	0.10983946	0.10471572	0.07876548	0.10717664	0.13554529	0.107208518
778	Tropine acetate	Alkaloids	0.02385829	0.04326049	0.05931258	0.03488578	0.05721492	0.043706412	0.02104087	0.11632255	0.02352768	0.12038308	0.10569416	0.077393668	0.02553251	0.23832503	0.03238373	0.26936931	0.27483343	0.168088802	0.09215745	0.08649928	0.07379287	0.0841498666666667	0.03150110	0.03061154	0.08109913	0.03702628	0.06033283	0.048114176
204	Tryptamine	Tryptamine derivatives	0.047734513	0.013417089	0.023712354	0.012899784	0.022340830	0.024020914	0.011994345	0.012853898	0.008064862	0.020119326	0.015667641	0.0137400144	0.025301570	0.029936665	0.026120481	0.039210594	0.039580915	0.032030045	0.014327017	0.028453606	0.011837023	0.018205882	0.042064137	0.026765969	0.017885564	0.021599239	0.029184985	0.0274999788
665	Tuberostemonine	Alkaloids	0.012663954	0.016497765	0.023898330	0.007745551	0.012803984	0.0147219168	0.010667782	0.007430936	0.007739302	0.009707374	0.013302150	0.0097695088	0.017634227	0.014683707	0.050908978	0.014623610	0.008916421	0.0213533886	0.004443454	0.007569336	0.010204769	0.007405853	0.017796576	0.021209397	0.016022800	0.013954996	0.009987192	0.0157941922
162	Tyramine	Amino acid and derivatives	0.002975183	0.006205816	0.005610323	0.004135183	0.003560805	0.004497462	0.006029950	0.006276563	0.004975014	0.007340462	0.007096074	0.0063436126	0.003361555	0.002509226	0.005283473	0.007834815	0.007754101	0.005348634	0.003245534	0.003602411	0.004605245	0.00381773	0.003409824	0.006323905	0.002959139	0.002803133	0.010666833	0.0052325668
60	Umbelliferone	Phenylpropanoids	0.021747290	0.055408177	0.021001396	0.015089062	0.033711772	0.0293915394	0.210127759	0.158854020	0.013311465	0.007676861	0.011003260	0.080194673	0.021693681	0.019281975	0.024999859	0.008813873	0.017904767	0.018538831	0.005738741	0.281975599	0.015917217	0.101210519	0.010962223	0.010711812	0.015326398	0.018922355	0.456386421	0.1024618418
690	Undecanolactone	Miscellaneous	0.017670408	0.022491379	0.023420281	0.027629317	0.017107002	0.0216636774	0.009249085	0.030316979	0.033571751	0.020091802	0.041106774	0.0268672782	0.066055882	0.070542323	0.079125763	0.068769859	0.062992606	0.0694972866	0.021221501	0.030167901	0.041391367	0.030926923	0.070190396	0.061645033	0.029713819	0.080006753	0.026622547	0.0536357096
600	Uplandicine	Alkaloids	0.003205960	0.003878284	0.011147139	0.004461714	0.004332612	0.0054051418	0.003649214	0.006214950	0.002058249	0.001879734	0.003328200	0.0034260694	0.003850814	0.017692399	0.005579152	0.008075189	0.005329964	0.0081055036	0.006896642	0.005543968	0.004293546	0.005578052	0.006059918	0.005848076	0.006667665	0.009920671	0.001977815	0.006094829
256	Uracil	Nucleotide and its derivates	0.088674208	0.240627165	0.010063760	0.158229317	0.012779655	0.102074821	0.179186700	0.277081158	0.008921731	0.003271970	0.339854680	0.1616632478	0.016340687	0.291601802	0.695518870	0.010835738	0.014986125	0.2058566444	0.480406049	0.018685574	0.007406448	0.168832690333333	0.010159068	0.578116211	0.015150968	0.012363913	0.676590978	0.2584762276
143	Uric acid	Imidazopyrimidines	0.0011250389	0.0044315866	0.0008040370	0.0027906685	0.0004225214	0.00191477048	0.0017477078	0.0024158562	0.0005621512	0.0021482160	0.0009446354	0.00156371332	0.0019065499	0.0041602927	0.0051214957	0.0048222947	0.0082421234	0.00485055128	0.0044437642	0.0015711656	0.0006558005	0.00222357676666667	0.0009320230	0.0015172806	0.0021251852	0.0032687374	0.0039866945	0.00236598414
190	Uridine	Nucleotide and its derivates	0.03964775	0.02780155	0.03263375	0.03319885	0.04123665	0.03490371	0.02121693	0.02316543	0.02521825	0.02665740	0.02167882	0.023587366	0.05644614	0.08622609	0.05974415	0.03893119	0.09832200	0.067933914	0.03320231	0.03662908	0.02307509	0.0309688266666667	0.05957980	0.03258467	0.03550347	0.01738347	0.02654987	0.034320256
156	Uridine 5'-monophosphate	Nucleotide and its derivates	0.118617700	0.163063825	0.127547849	0.309722719	0.210949783	0.1859803752	0.009148503	0.013051110	0.003844631	0.004454901	0.009301651	0.0079601592	0.544894453	0.436955981	1.940623878	0.304830480	0.105822393	0.666625437	0.151044654	0.126434909	0.096286285	0.124588616	0.085186355	0.084862901	0.098342031	0.096750966	0.131178665	0.0992641836
454	Vanillin	Phenols	0.26132593	0.20957094	0.19030987	0.42764622	0.10914374	0.23959934	0.13706496	0.06732535	0.24195153	0.18614962	0.28060304	0.1826189	0.32221181	0.59325723	0.61494282	0.50741615	0.66080384	0.53972637	0.38735469	0.41252647	0.39990409	0.399928416666667	1.11342887	0.91747240	1.25994169	0.82435283	1.34690675	1.092420508
531	Vasicine	Alkaloids	0.005382559	0.011658299	0.013789939	0.004683283	0.018085939	0.0107200038	0.003686802	0.005200653	0.011375246	0.008115674	0.011278222	0.0079313194	0.203397093	0.146528600	0.016876069	0.328174831	0.019716091	0.1429385368	0.004783084	0.006926517	0.128228308	0.0466459696666667	0.006596394	0.009323709	0.062567085	0.007889091	0.009096195	0.0190944948
215	Vasicinol	Alkaloids	0.016992323	0.146754075	0.018587734	0.011539112	0.023482865	0.0434712218	0.133441506	0.018413743	0.040715471	0.107083799	0.025305608	0.0649920254	0.015695142	0.196379638	0.183244321	0.010223315	0.018235016	0.0847554864	0.013212537	0.007347522	0.013502694	0.011354251	0.027611041	0.014316742	0.086052660	0.032365732	0.004958567	0.0330609484
214	Vasicinone	Alkaloids	0.02649529	0.02898190	0.01659178	0.03885978	0.04553330	0.03129241	0.01534181	0.03074845	0.02121948	0.01560091	0.01898508	0.020379146	0.03357172	0.05850924	0.02390270	0.02689892	0.02205900	0.032988316	0.02084993	0.02815382	0.01838341	0.0224623866666667	0.01825129	0.05565365	0.02508665	0.04223080	0.05073854	0.038392186
187	Venlafaxine	Phenol ethers	0.003431716	0.004676705	0.005658477	0.005996983	0.009586321	0.0058700404	0.002974765	0.005059872	0.006833268	0.004432085	0.011727165	0.006205431	0.007791712	0.006975488	0.007804298	0.011329024	0.005755412	0.0079311868	0.004808193	0.005626865	0.005067089	0.00516738233333333	0.003510350	0.006734769	0.016879721	0.009716318	0.010434112	0.009455054
479	Veraguensin	Lignans	0.0029731004	0.0038090792	0.0009908813	0.0027322019	0.0050727314	0.00311559884	0.0389642943	0.0400615912	0.0290399420	0.0357899654	0.0298252747	0.03473621352	0.0152454957	0.0022500359	0.0047497237	0.0139751780	0.0212321660	0.01149051986	0.0138764488	0.0203688918	0.0116575929	0.0153009778333333	0.0107791097	0.0064928800	0.0153874265	0.0151194911	0.0067386273	0.01090350692
246	Vestitol	Flavonoids	0.014815635	0.015277071	0.016756840	0.010731481	0.007121051	0.0129404156	0.023518809	0.018242244	0.023509740	0.027110296	0.034585817	0.0253933812	0.017154804	0.020490474	0.012931903	0.010194720	0.019929798	0.0161403398	0.012903597	0.019712962	0.022853132	0.018489897	0.010211605	0.023154919	0.016796398	0.013402872	0.011640489	0.0150412566
784	Vincamine	Alkaloids	0.03854990	0.04848192	0.01750839	0.02974576	0.01395660	0.029648514	0.01539939	0.01982152	0.04049628	0.02803254	0.09724982	0.04019991	0.04324809	0.03014007	0.03081555	0.11325751	0.08019380	0.059531004	0.03164748	0.02843695	0.02744070	0.0291750433333333	0.04520641	0.07042598	0.14051342	0.03966995	0.06233045	0.071629242
679	Vitamin A	Vitamins	0.007384141	0.010952564	0.007339398	0.010236718	0.007691051	0.0087207744	0.021155362	0.011262299	0.010414407	0.007772395	0.017708526	0.0136625978	0.016312955	0.014978254	0.007095308	0.009550140	0.012915717	0.0121704748	0.008065704	0.006003959	0.008674598	0.00758142033333333	0.006292096	0.006188673	0.006884876	0.005775118	0.015702147	0.008168582
715	Vitamin K1	Quinones	0.023975356	0.021469769	0.041088371	0.008211484	0.234014231	0.0657518422	0.009804931	0.931141957	0.034013233	0.030828978	0.386739703	0.2785057604	0.093295267	0.036728169	0.367625267	0.370382384	0.037316893	0.181069596	0.013805336	0.247386406	0.012846609	0.091346117	0.013270741	0.011544311	0.188379498	0.031382820	0.053722918	0.0596600576
489	Vitexicarpin	Flavonoids	0.005658073	0.003736432	0.001337666	0.012359121	0.005527105	0.0057236794	0.002428014	0.006328631	0.003122087	0.002168638	0.001127947	0.0030350634	0.010368545	0.009252606	0.003861927	0.003976902	0.001670905	0.005826177	0.011545807	0.002835125	0.014551031	0.00964398766666667	0.005356081	0.009612703	0.009208896	0.004442486	0.007398698	0.0072037728
24	Vitexin	flavonoids	0.02278029	0.02854859	0.02545613	0.02003155	0.01403314	0.02216994	0.06326865	0.01456992	0.05170529	0.04355560	0.04895847	0.044411586	0.04380301	0.08559638	0.06227813	0.04383733	0.04807735	0.05671844	0.02342624	0.04289396	0.05255037	0.0396235233333333	0.05470787	0.06647430	0.04315231	0.06402277	0.03484140	0.05263973
49	Vitexin rhamnoside	flavonoids	8.321710e-03	3.988489e-05	1.907885e-03	9.169943e-04	1.986938e-03	0.002634682438	1.110035e-03	7.539254e-03	2.904864e-03	1.902128e-03	4.143579e-03	0.003519972	9.934817e-04	3.207230e-03	1.924278e-03	2.775957e-03	2.127638e-03	0.00220571694	6.033933e-03	3.382065e-03	1.583282e-03	0.00366642666666667	4.654608e-05	3.509600e-03	6.479297e-03	4.712592e-05	6.614441e-03	0.003339402
375	Vomicine	Alkaloids	0.014783126	0.017909082	0.054103274	0.019865680	0.048449262	0.0310220848	0.023094848	0.016356727	0.008572569	0.016260380	0.035104613	0.0198778274	0.025649527	0.029794392	0.013109888	0.006863688	0.041792240	0.023441947	0.007826817	0.026766464	0.016438841	0.0170107073333333	0.022514425	0.019399126	0.010345538	0.021260143	0.018148068	0.01833346
292	Wighteone	Flavonoids	0.26910573	1.50136382	1.34980035	1.50032139	0.01456249	0.927030756	0.21030345	0.11301313	1.19989848	0.19403905	0.62080133	0.467611088	0.50388723	0.81324763	0.78610505	0.87597237	0.27948875	0.651740206	1.17892595	0.31867021	1.02238941	0.83999519	0.24658500	0.54827285	1.00912534	0.47066114	0.17274344	0.489477554
124	Xanthohumol	Flavanone	0.012723087	0.013719303	0.012172975	0.008475853	0.010614023	0.0115410482	0.005620278	0.008455357	0.011525193	0.006989251	0.015483986	0.009614813	0.007564920	0.009523941	0.005632777	0.010391164	0.009813135	0.0085851874	0.015341350	0.017500118	0.009452202	0.01409789	0.012336734	0.008392536	0.011531438	0.010918545	0.007005408	0.0100369322
707	Xanthosine	Nucleotide and its derivates	0.03505713	0.29261162	0.28861776	0.36635986	0.41906503	0.28034228	0.37246543	0.03234180	0.33451451	0.42681628	0.05593369	0.244414342	0.62253678	0.57583438	0.58843921	0.89542972	1.09277422	0.755002862	0.03876786	0.39061914	0.39436053	0.27458251	0.06493790	0.76846901	0.53153137	0.87181742	0.75303544	0.597958228
197	Xanthotoxin	Phenylpropanoids	0.004913916	0.002503606	0.011791193	0.008528462	0.008209772	0.0071893898	0.005623036	0.005326286	0.008425788	0.006736910	0.008000874	0.0068225788	0.004316718	0.003377512	0.018651798	0.005057098	0.009913530	0.0082633312	0.015980459	0.013998846	0.024005385	0.0179948966666667	0.051118990	0.048052599	0.027587643	0.020136425	0.020884614	0.0335560542
213	Xanthotoxol	Phenylpropanoids	0.025190458	0.034732896	0.009008258	0.021108042	0.022398466	0.022487624	0.024530850	0.017318327	0.028158206	0.016086746	0.020329298	0.0212846854	0.042738126	0.029082760	0.039348790	0.021358243	0.021068297	0.0307192432	0.018411198	0.029014580	0.018221243	0.0218823403333333	0.034340758	0.032445351	0.078753408	0.053918884	0.040587789	0.048009238
89	Xylitol	Alcohols and polyols	0.02307068	0.03484909	0.03463742	0.03435707	0.03042715	0.031468282	0.02171277	0.02093804	0.02138944	0.02544250	0.03287075	0.0244707	0.02085389	0.01929675	0.02426341	0.01896171	0.02332137	0.021339426	0.02540734	0.06028516	0.04999567	0.04522939	0.05349541	0.03827943	0.03022130	0.02772368	0.03790945	0.037525854
659	Yatein	Lignans	0.027094344	0.009368008	0.014215472	0.028534365	0.035181127	0.0228786632	0.018141048	0.009837289	0.009364790	0.022100905	0.037905847	0.0194699758	0.014487996	0.039331444	0.025389868	0.041312454	0.018898075	0.0278839674	0.043787657	0.030627326	0.032510260	0.0356417476666667	0.018199485	0.050614683	0.020861976	0.017319691	0.023431432	0.0260854534
790	Zeorin	Triterpenoids	0.022606928	0.038646756	0.016009302	0.017261390	0.018661853	0.0226372458	0.009515039	0.005094646	0.016763063	0.023432771	0.023841490	0.0157294018	0.044551946	0.072046641	0.047804426	0.130036367	0.101022009	0.0790922778	0.034121841	0.027931795	0.045953655	0.0360024303333333	0.016612731	0.033168197	0.031027914	0.019611480	0.024700501	0.0250241646
407	Zingerone	Phenols	0.11939397	0.13332957	0.08835189	0.13253637	0.12703907	0.120130174	0.03329578	0.02981499	0.04567045	0.02800014	0.03201762	0.033759796	0.01829716	0.01795682	0.02526831	0.02286246	0.01451828	0.019780606	0.04695526	0.05109221	0.04551662	0.0478546966666667	0.04469809	0.02027299	0.02757117	0.02859073	0.04372402	0.0329714
